# Supplementary material for: Quinoxalin-2-yl m-tolyl ether
Source: Acta Crystallogr Sect E Struct Rep Online. 2008 Aug 23;64(Pt 9):o1822. doi: 10.1107/S1600536808026822 (PMC2960629; doi:10.1107/S1600536808026822)
Supplement: Supplementary file 1 [file e-64-o1822-sup1.cif]

##############################################################################
###                                                                        ###
###        Electronic paper (Acta Crystallographica Section E)             ###
###                                                                        ###
##############################################################################
#                                                                            #
# This CIF contains the data in a paper accepted for publication in Acta     #
# Crystallographica Section E. It conforms to the requirements of Notes      #
# for Authors for Section E, and has been peer reviewed under the auspices   #
# of the IUCr Commission on Journals.                                        #
#                                                                            #
# Full details of the Crystallographic Information File format               #
# are given in the paper "The Crystallographic Information File (CIF):       #
# a New Standard Archive File for Crystallography" by S. R. Hall, F. H.      #
# Allen and I. D. Brown [Acta Cryst. (1991), A47, 655-685].                  #
#                                                                            #
# The current version of the core CIF dictionary is obtainable from          #
# ftp://ftp.iucr.org/pub/cif_core.dic. The current version number is 2.4.    #
#                                                                            #
# Software is freely available for graphical display of the structure(s) in  #
# this CIF.  For information consult the CIF home page http://www.iucr.org/  #
# cif/home.html                                                              #
#                                                                            #
# This file may be used for bona fide research purposes within the           #
# scientific community so long as proper attribution is given to the journal # 
# article from which it was obtained.                                        #
#                                                                            #
##############################################################################
                                             
data_global
_audit_creation_method     SHELXL-97
_journal_date_recd_electronic     2008-08-12
_journal_date_accepted     2008-08-19
_journal_name_full     'Acta Crystallographica, Section E'
_journal_year     2008
_journal_volume     64
_journal_issue      9
_journal_page_first     o1822
_journal_page_last     o1822
_journal_paper_category     QO
_journal_coeditor_code     BT2770
_publ_contact_author
;
     Dr. Seik Weng Ng
     Department of Chemistry
     University of Malaya
     50603 Kuala Lumpur
     Malaysia
;
_publ_contact_author_email     seikweng@um.edu.my
_publ_contact_author_fax     '03 7967 4193'
_publ_contact_author_phone     '03 7967 6778'
_publ_section_title
;
Quinoxalin-2-yl <i>m</i>-tolyl ether
;
loop_
    _publ_author_name
    _publ_author_address
    'Hassan, Nor Duha'
;
Department of Chemistry
University of Malaya
50603 Kuala Lumpur
Malaysia
;
    'Tajuddin, Hairul Anuar'
;
Department of Chemistry
University of Malaya
50603 Kuala Lumpur
Malaysia
;
    'Abdullah, Zanariah'
;
Department of Chemistry
University of Malaya
50603 Kuala Lumpur
Malaysia
;
    'Ng, Seik Weng'
;
Department of Chemistry
University of Malaya
50603 Kuala Lumpur
Malaysia
;
_publ_section_synopsis     .
data_I
_audit_creation_method     SHELXL-97
_chemical_name_systematic
;
Quinoxalin-2-yl <i>m</i>-tolyl ether
;
_chemical_name_common     ?
_chemical_formula_moiety     'C15 H12 N2 O'
_chemical_formula_sum     'C15 H12 N2 O'
_chemical_formula_weight     236.27
_chemical_melting_point     ?
_symmetry_cell_setting     Monoclinic
_symmetry_space_group_name_H-M     'C 2/c'
_symmetry_space_group_name_Hall     '-C 2yc'
loop_
    _symmetry_equiv_pos_as_xyz
    'x, y, z'
    '-x, y, -z+1/2'
    'x+1/2, y+1/2, z'
    '-x+1/2, y+1/2, -z+1/2'
    '-x, -y, -z'
    'x, -y, z-1/2'
    '-x+1/2, -y+1/2, -z'
    'x+1/2, -y+1/2, z-1/2'
_cell_length_a     18.5958(5)
_cell_length_b     7.07100(10)
_cell_length_c     19.4821(5)
_cell_angle_alpha     90.00
_cell_angle_beta     112.4870(10)
_cell_angle_gamma     90.00
_cell_volume     2366.94(9)
_cell_formula_units_Z     8
_cell_measurement_reflns_used     756
_cell_measurement_theta_min     2.7
_cell_measurement_theta_max     24.6
_cell_measurement_temperature     100(2)
_exptl_crystal_description     Block
_exptl_crystal_colour     Colorless
_exptl_crystal_size_max     0.40
_exptl_crystal_size_mid     0.15
_exptl_crystal_size_min     0.10
_exptl_crystal_density_diffrn     1.326
_exptl_crystal_density_meas     ?
_exptl_crystal_density_method     'not measured'
_exptl_crystal_F_000     992
_exptl_absorpt_coefficient_mu     0.085
_exptl_absorpt_correction_type     None
_exptl_absorpt_process_details     ?
_exptl_absorpt_correction_T_min     ?
_exptl_absorpt_correction_T_max     ?
_diffrn_ambient_temperature     100(2)
_diffrn_radiation_type     MoK\a
_diffrn_radiation_wavelength     0.71073
_diffrn_radiation_source     'fine-focus sealed tube'
_diffrn_radiation_monochromator     graphite
_diffrn_measurement_device_type     'Bruker SMART APEX diffractometer'
_diffrn_measurement_method     '\w scans'
_diffrn_detector_area_resol_mean     ?
_diffrn_reflns_number     8036
_diffrn_reflns_av_R_equivalents     0.0250
_diffrn_reflns_av_sigmaI/netI     0.0282
_diffrn_reflns_theta_min     2.26
_diffrn_reflns_theta_max     27.50
_diffrn_reflns_theta_full     27.50
_diffrn_measured_fraction_theta_max     0.998
_diffrn_measured_fraction_theta_full     0.998
_diffrn_reflns_limit_h_min     -24
_diffrn_reflns_limit_h_max     24
_diffrn_reflns_limit_k_min     -9
_diffrn_reflns_limit_k_max     9
_diffrn_reflns_limit_l_min     -25
_diffrn_reflns_limit_l_max     25
_diffrn_standards_number     0
_diffrn_standards_interval_count     0
_diffrn_standards_interval_time     0
_diffrn_standards_decay_%     0
_reflns_number_total     2708
_reflns_number_gt     2179
_reflns_threshold_expression     I>2\s(I)
_refine_ls_structure_factor_coef     Fsqd
_refine_ls_matrix_type     full
_refine_ls_R_factor_all     0.0515
_refine_ls_R_factor_gt     0.0404
_refine_ls_wR_factor_gt     0.1043
_refine_ls_wR_factor_ref     0.1116
_refine_ls_goodness_of_fit_ref     1.039
_refine_ls_restrained_S_all     1.039
_refine_ls_number_reflns     2708
_refine_ls_number_parameters     164
_refine_ls_number_restraints     0
_refine_ls_hydrogen_treatment     constr
_refine_ls_weighting_scheme     calc
_refine_ls_weighting_details
         'calc w=1/[\s^2^(Fo^2^)+(0.0586P)^2^+1.0233P] where P=(Fo^2^+2Fc^2^)/3'
_atom_sites_solution_hydrogens     geom
_atom_sites_solution_primary     direct
_atom_sites_solution_secondary     difmap
_refine_ls_shift/su_max     0.001
_refine_ls_shift/su_mean     0.001
_refine_diff_density_max     0.294
_refine_diff_density_min     -0.257
_refine_ls_extinction_method     none
_refine_ls_extinction_coef     ?
loop_
    _atom_type_symbol
    _atom_type_description
    _atom_type_scat_dispersion_real
    _atom_type_scat_dispersion_imag
    _atom_type_scat_source
    'C' 'C' 0.0033 0.0016
                         'International Tables Vol C Tables 4.2.6.8 and 6.1.1.4'
    'H' 'H' 0.0000 0.0000
                         'International Tables Vol C Tables 4.2.6.8 and 6.1.1.4'
    'N' 'N' 0.0061 0.0033
                         'International Tables Vol C Tables 4.2.6.8 and 6.1.1.4'
    'O' 'O' 0.0106 0.0060
                         'International Tables Vol C Tables 4.2.6.8 and 6.1.1.4'
_computing_data_collection     'APEX2 software (Bruker, 2007)'
_computing_cell_refinement     'SAINT (Bruker, 2007)'
_computing_data_reduction     SAINT
_computing_structure_solution     'SHELXS-97 (Sheldrick, 2008)'
_computing_structure_refinement     'SHELXL-97 (Sheldrick, 2008)'
_computing_molecular_graphics     'X-Seed (Barbour, 2001)'
_computing_publication_material     'publCIF (Westrip, 2008)'
loop_
    _atom_site_type_symbol
    _atom_site_label
    _atom_site_fract_x
    _atom_site_fract_y
    _atom_site_fract_z
    _atom_site_U_iso_or_equiv
    _atom_site_adp_type
    _atom_site_calc_flag
    _atom_site_refinement_flags
    _atom_site_occupancy
    _atom_site_disorder_assembly
    _atom_site_disorder_group
    O O1 0.67552(5) 0.84219(13) 0.54655(5) 0.0215(2) Uani d . 1 . .
    N N1 0.58519(6) 0.74119(14) 0.59395(5) 0.0174(2) Uani d . 1 . .
    N N2 0.47213(6) 0.77607(15) 0.44719(6) 0.0200(2) Uani d . 1 . .
    C C1 0.73297(7) 0.83475(17) 0.61927(7) 0.0179(3) Uani d . 1 . .
    C C2 0.78445(7) 0.68518(17) 0.63734(7) 0.0202(3) Uani d . 1 . .
    H H2 0.7802 0.5894 0.6018 0.024 Uiso calc R 1 . .
    C C3 0.84288(7) 0.67583(18) 0.70839(7) 0.0223(3) Uani d . 1 . .
    C C4 0.84907(7) 0.82240(19) 0.75792(7) 0.0215(3) Uani d . 1 . .
    H H4 0.8893 0.8193 0.8060 0.026 Uiso calc R 1 . .
    C C5 0.79743(7) 0.97296(18) 0.73822(7) 0.0220(3) Uani d . 1 . .
    H H5 0.8027 1.0723 0.7727 0.026 Uiso calc R 1 . .
    C C6 0.73806(7) 0.97912(17) 0.66841(7) 0.0206(3) Uani d . 1 . .
    H H6 0.7018 1.0804 0.6548 0.025 Uiso calc R 1 . .
    C C7 0.89521(8) 0.5050(2) 0.73175(9) 0.0364(4) Uani d . 1 . .
    H H7A 0.9393 0.5328 0.7781 0.055 Uiso calc R 1 . .
    H H7B 0.9145 0.4736 0.6929 0.055 Uiso calc R 1 . .
    H H7C 0.8658 0.3977 0.7395 0.055 Uiso calc R 1 . .
    C C8 0.60151(7) 0.79686(16) 0.53826(7) 0.0174(3) Uani d . 1 . .
    C C9 0.54531(7) 0.81523(17) 0.46401(7) 0.0192(3) Uani d . 1 . .
    H H9 0.5618 0.8570 0.4260 0.023 Uiso calc R 1 . .
    C C10 0.45167(7) 0.71606(16) 0.50459(7) 0.0176(3) Uani d . 1 . .
    C C11 0.37355(7) 0.66926(17) 0.48997(7) 0.0218(3) Uani d . 1 . .
    H H11 0.3356 0.6792 0.4408 0.026 Uiso calc R 1 . .
    C C12 0.35219(7) 0.60961(18) 0.54625(7) 0.0230(3) Uani d . 1 . .
    H H12 0.2994 0.5791 0.5362 0.028 Uiso calc R 1 . .
    C C13 0.40826(7) 0.59334(17) 0.61903(7) 0.0219(3) Uani d . 1 . .
    H H13 0.3930 0.5512 0.6577 0.026 Uiso calc R 1 . .
    C C14 0.48469(7) 0.63759(17) 0.63472(7) 0.0194(3) Uani d . 1 . .
    H H14 0.5219 0.6266 0.6841 0.023 Uiso calc R 1 . .
    C C15 0.50814(7) 0.69927(16) 0.57774(7) 0.0163(3) Uani d . 1 . .
loop_
    _atom_site_aniso_label
    _atom_site_aniso_U_11
    _atom_site_aniso_U_22
    _atom_site_aniso_U_33
    _atom_site_aniso_U_12
    _atom_site_aniso_U_13
    _atom_site_aniso_U_23
    O1 0.0167(4) 0.0313(5) 0.0162(4) -0.0030(4) 0.0059(3) 0.0016(4)
    N1 0.0173(5) 0.0183(5) 0.0161(5) 0.0006(4) 0.0057(4) 0.0004(4)
    N2 0.0221(6) 0.0191(5) 0.0168(5) -0.0012(4) 0.0051(4) 0.0003(4)
    C1 0.0150(6) 0.0236(6) 0.0156(6) -0.0040(5) 0.0063(5) 0.0018(5)
    C2 0.0197(6) 0.0207(6) 0.0228(6) -0.0035(5) 0.0108(5) -0.0027(5)
    C3 0.0173(6) 0.0252(6) 0.0266(7) 0.0009(5) 0.0106(5) 0.0046(5)
    C4 0.0160(6) 0.0301(7) 0.0176(6) -0.0044(5) 0.0055(5) 0.0027(5)
    C5 0.0240(7) 0.0248(6) 0.0201(6) -0.0051(5) 0.0116(5) -0.0028(5)
    C6 0.0203(6) 0.0213(6) 0.0223(6) 0.0011(5) 0.0104(5) 0.0017(5)
    C7 0.0294(8) 0.0366(8) 0.0422(9) 0.0122(6) 0.0127(7) 0.0077(7)
    C8 0.0167(6) 0.0168(6) 0.0190(6) 0.0001(4) 0.0071(5) -0.0010(5)
    C9 0.0220(7) 0.0197(6) 0.0161(6) -0.0009(5) 0.0076(5) 0.0005(5)
    C10 0.0194(6) 0.0141(5) 0.0186(6) 0.0004(4) 0.0065(5) -0.0001(5)
    C11 0.0180(6) 0.0209(6) 0.0218(6) -0.0007(5) 0.0023(5) 0.0011(5)
    C12 0.0178(6) 0.0227(6) 0.0291(7) -0.0027(5) 0.0097(5) -0.0005(5)
    C13 0.0251(7) 0.0200(6) 0.0237(6) -0.0011(5) 0.0128(5) 0.0004(5)
    C14 0.0213(6) 0.0190(6) 0.0180(6) 0.0003(5) 0.0074(5) 0.0003(5)
    C15 0.0178(6) 0.0133(5) 0.0172(6) 0.0010(4) 0.0060(5) -0.0016(4)
loop_
    _geom_bond_atom_site_label_1
    _geom_bond_atom_site_label_2
    _geom_bond_site_symmetry_2
    _geom_bond_distance
    _geom_bond_publ_flag
    O1 C8 . 1.3612(14) ?
    O1 C1 . 1.4119(14) ?
    N1 C8 . 1.2947(16) ?
    N1 C15 . 1.3764(15) ?
    N2 C9 . 1.3018(15) ?
    N2 C10 . 1.3787(16) ?
    C1 C6 . 1.3778(17) ?
    C1 C2 . 1.3787(17) ?
    C2 C3 . 1.3967(17) ?
    C2 H2 . 0.9500 ?
    C3 C4 . 1.3905(19) ?
    C3 C7 . 1.5080(18) ?
    C4 C5 . 1.3859(18) ?
    C4 H4 . 0.9500 ?
    C5 C6 . 1.3863(17) ?
    C5 H5 . 0.9500 ?
    C6 H6 . 0.9500 ?
    C7 H7A . 0.9800 ?
    C7 H7B . 0.9800 ?
    C7 H7C . 0.9800 ?
    C8 C9 . 1.4302(17) ?
    C9 H9 . 0.9500 ?
    C10 C11 . 1.4087(17) ?
    C10 C15 . 1.4153(16) ?
    C11 C12 . 1.3678(18) ?
    C11 H11 . 0.9500 ?
    C12 C13 . 1.4071(18) ?
    C12 H12 . 0.9500 ?
    C13 C14 . 1.3707(17) ?
    C13 H13 . 0.9500 ?
    C14 C15 . 1.4082(17) ?
    C14 H14 . 0.9500 ?
loop_
    _geom_angle_atom_site_label_1
    _geom_angle_atom_site_label_2
    _geom_angle_atom_site_label_3
    _geom_angle_site_symmetry_1
    _geom_angle_site_symmetry_3
    _geom_angle
    _geom_angle_publ_flag
    C8 O1 C1 . . 116.93(9) ?
    C8 N1 C15 . . 115.49(10) ?
    C9 N2 C10 . . 116.58(10) ?
    C6 C1 C2 . . 122.30(11) ?
    C6 C1 O1 . . 119.61(11) ?
    C2 C1 O1 . . 118.02(11) ?
    C1 C2 C3 . . 119.36(11) ?
    C1 C2 H2 . . 120.3 ?
    C3 C2 H2 . . 120.3 ?
    C4 C3 C2 . . 118.62(11) ?
    C4 C3 C7 . . 121.00(12) ?
    C2 C3 C7 . . 120.30(12) ?
    C5 C4 C3 . . 121.04(11) ?
    C5 C4 H4 . . 119.5 ?
    C3 C4 H4 . . 119.5 ?
    C6 C5 C4 . . 120.22(12) ?
    C6 C5 H5 . . 119.9 ?
    C4 C5 H5 . . 119.9 ?
    C1 C6 C5 . . 118.40(12) ?
    C1 C6 H6 . . 120.8 ?
    C5 C6 H6 . . 120.8 ?
    C3 C7 H7A . . 109.5 ?
    C3 C7 H7B . . 109.5 ?
    H7A C7 H7B . . 109.5 ?
    C3 C7 H7C . . 109.5 ?
    H7A C7 H7C . . 109.5 ?
    H7B C7 H7C . . 109.5 ?
    N1 C8 O1 . . 121.51(11) ?
    N1 C8 C9 . . 124.08(11) ?
    O1 C8 C9 . . 114.41(10) ?
    N2 C9 C8 . . 121.63(11) ?
    N2 C9 H9 . . 119.2 ?
    C8 C9 H9 . . 119.2 ?
    N2 C10 C11 . . 119.44(11) ?
    N2 C10 C15 . . 120.93(11) ?
    C11 C10 C15 . . 119.63(11) ?
    C12 C11 C10 . . 120.23(12) ?
    C12 C11 H11 . . 119.9 ?
    C10 C11 H11 . . 119.9 ?
    C11 C12 C13 . . 120.17(12) ?
    C11 C12 H12 . . 119.9 ?
    C13 C12 H12 . . 119.9 ?
    C14 C13 C12 . . 120.76(12) ?
    C14 C13 H13 . . 119.6 ?
    C12 C13 H13 . . 119.6 ?
    C13 C14 C15 . . 120.15(11) ?
    C13 C14 H14 . . 119.9 ?
    C15 C14 H14 . . 119.9 ?
    N1 C15 C14 . . 119.66(11) ?
    N1 C15 C10 . . 121.29(11) ?
    C14 C15 C10 . . 119.05(11) ?
loop_
    _geom_torsion_atom_site_label_1
    _geom_torsion_atom_site_label_2
    _geom_torsion_atom_site_label_3
    _geom_torsion_atom_site_label_4
    _geom_torsion_site_symmetry_1
    _geom_torsion_site_symmetry_2
    _geom_torsion_site_symmetry_3
    _geom_torsion_site_symmetry_4
    _geom_torsion
    _geom_torsion_publ_flag
    C8 O1 C1 C6 . . . . -77.38(14) ?
    C8 O1 C1 C2 . . . . 105.36(13) ?
    C6 C1 C2 C3 . . . . 1.58(18) ?
    O1 C1 C2 C3 . . . . 178.76(10) ?
    C1 C2 C3 C4 . . . . -2.44(18) ?
    C1 C2 C3 C7 . . . . 174.40(12) ?
    C2 C3 C4 C5 . . . . 1.48(18) ?
    C7 C3 C4 C5 . . . . -175.34(12) ?
    C3 C4 C5 C6 . . . . 0.41(18) ?
    C2 C1 C6 C5 . . . . 0.31(18) ?
    O1 C1 C6 C5 . . . . -176.82(10) ?
    C4 C5 C6 C1 . . . . -1.31(18) ?
    C15 N1 C8 O1 . . . . -179.77(10) ?
    C15 N1 C8 C9 . . . . -0.15(17) ?
    C1 O1 C8 N1 . . . . -3.05(16) ?
    C1 O1 C8 C9 . . . . 177.29(10) ?
    C10 N2 C9 C8 . . . . 0.00(17) ?
    N1 C8 C9 N2 . . . . -0.01(19) ?
    O1 C8 C9 N2 . . . . 179.64(11) ?
    C9 N2 C10 C11 . . . . -179.26(11) ?
    C9 N2 C10 C15 . . . . 0.17(17) ?
    N2 C10 C11 C12 . . . . -179.95(11) ?
    C15 C10 C11 C12 . . . . 0.61(18) ?
    C10 C11 C12 C13 . . . . -0.45(19) ?
    C11 C12 C13 C14 . . . . 0.31(19) ?
    C12 C13 C14 C15 . . . . -0.33(19) ?
    C8 N1 C15 C14 . . . . -179.98(11) ?
    C8 N1 C15 C10 . . . . 0.31(16) ?
    C13 C14 C15 N1 . . . . -179.24(11) ?
    C13 C14 C15 C10 . . . . 0.48(18) ?
    N2 C10 C15 N1 . . . . -0.33(17) ?
    C11 C10 C15 N1 . . . . 179.09(11) ?
    N2 C10 C15 C14 . . . . 179.95(11) ?
    C11 C10 C15 C14 . . . . -0.62(17) ?
