# Supplementary material for: Quinoxalin-2-yl m-tolyl ether
Source: Acta Crystallogr Sect E Struct Rep Online. 2008 Aug 23;64(Pt 9):o1822. doi: 10.1107/S1600536808026822 (PMC2960629; doi:10.1107/S1600536808026822)
Supplement: Supplementary file 2 [file e-64-o1822-Isup2.hkl]

# 
# h,k,l, Fc-squared, Fo-squared, sigma(Fo-squared) and status flag 
# 
data_I
_shelx_title '  C2/c' 
_shelx_refln_list_code          4 
_shelx_F_calc_maximum      247.10 
_exptl_crystal_F_000       992.00 
_reflns_d_resolution_high  0.7696 
 
loop_ 
 _symmetry_equiv_pos_as_xyz 
 'x, y, z' 
 '-x, y, -z+1/2' 
 'x+1/2, y+1/2, z' 
 '-x+1/2, y+1/2, -z+1/2' 
 '-x, -y, -z' 
 'x, -y, z-1/2' 
 '-x+1/2, -y+1/2, -z' 
 'x+1/2, -y+1/2, z-1/2' 
 
_cell_length_a    18.5958 
_cell_length_b     7.0710 
_cell_length_c    19.4821 
_cell_angle_alpha  90.000 
_cell_angle_beta  112.487 
_cell_angle_gamma  90.000 
 
_shelx_F_squared_multiplier     1.000 
 
loop_ 
 _refln_index_h 
 _refln_index_k 
 _refln_index_l 
 _refln_F_squared_calc 
 _refln_F_squared_meas 
 _refln_F_squared_sigma 
 _refln_observed_status 
   2   0   0      798.49      745.12     18.12 o 
   4   0   0      383.76      415.30      7.84 o 
   6   0   0      251.70      241.37      7.68 o 
   8   0   0      844.68      948.44     18.15 o 
  10   0   0       97.87       94.21     10.10 o 
  12   0   0      456.77      459.64     28.88 o 
  14   0   0      119.50       93.64     17.45 o 
  16   0   0     2432.33     2305.96     81.01 o 
  18   0   0       26.98       28.53     14.18 o 
  20   0   0      542.61      715.99     49.83 o 
  22   0   0      162.24      230.91     33.87 o 
   1   1   0     1040.30     1006.25      8.59 o 
   3   1   0      306.99      288.36      4.71 o 
   5   1   0       61.81       58.33      2.63 o 
   7   1   0     2964.74     3085.31     37.85 o 
   9   1   0        8.21       23.10      3.31 o 
  11   1   0      211.21      217.12     11.12 o 
  13   1   0        0.15       -1.18      2.82 o 
  15   1   0     2469.00     2363.68     56.91 o 
  17   1   0     1421.05     1355.08     44.03 o 
  19   1   0       36.59       30.96     22.13 o 
  21   1   0        0.44        2.20      9.25 o 
   0   2   0    33244.23    32627.62    314.38 o 
   2   2   0    15918.14    15932.53    111.63 o 
   4   2   0       85.56       73.00      4.26 o 
   6   2   0     2615.95     2778.50     26.79 o 
   8   2   0       46.81       54.13      3.38 o 
  10   2   0      874.34      877.42     19.00 o 
  12   2   0       36.97       54.17      5.67 o 
  14   2   0        0.20        1.00      3.77 o 
  16   2   0      533.19      589.67     28.38 o 
  18   2   0       80.97       50.25     12.73 o 
  20   2   0       45.44       37.93     19.32 o 
   1   3   0     1079.76     1067.47     14.34 o 
   3   3   0     3289.38     3432.78     30.24 o 
   5   3   0     4674.73     4865.92     40.41 o 
   7   3   0     5716.94     6282.08     54.37 o 
   9   3   0     1162.79     1225.48     19.94 o 
  11   3   0        0.15        1.79      3.40 o 
  13   3   0      384.66      420.57     14.22 o 
  15   3   0      799.78      868.17     26.15 o 
  17   3   0       19.38       24.46     10.32 o 
  19   3   0       36.22       30.53     11.86 o 
  21   3   0      171.13      220.78     57.41 o 
   0   4   0      109.28      121.49     10.05 o 
   2   4   0     1007.01      989.16     14.97 o 
   4   4   0      588.17      601.41     10.27 o 
   6   4   0     4288.70     4378.93     39.24 o 
   8   4   0       68.35       90.24      9.67 o 
  10   4   0      539.47      505.28     15.11 o 
  12   4   0      193.63      199.06     11.22 o 
  14   4   0      307.54      308.74     14.26 o 
  16   4   0        6.15       14.03      9.71 o 
  18   4   0       55.78       86.77     16.03 o 
  20   4   0      108.87      114.47     19.20 o 
   1   5   0     1321.24     1317.71     24.73 o 
   3   5   0      487.85      503.66     14.78 o 
   5   5   0      196.19      195.97      8.94 o 
   7   5   0      355.86      393.70     11.94 o 
   9   5   0      252.20      199.29     14.61 o 
  11   5   0        6.83        2.56      5.58 o 
  13   5   0       15.15       10.48      5.96 o 
  15   5   0     2517.49     2584.58     48.14 o 
  17   5   0      121.88       92.83     31.78 o 
   0   6   0     3955.76     3864.52     73.88 o 
   2   6   0     1721.77     1720.54     31.54 o 
   4   6   0       81.22       91.43      8.61 o 
   6   6   0      614.41      624.93     18.18 o 
   8   6   0      398.48      365.68     13.03 o 
  10   6   0      205.25      161.91     13.82 o 
  12   6   0       53.36       66.99     10.54 o 
  14   6   0       18.73       16.43      7.54 o 
  16   6   0       62.05       45.41     10.05 o 
   1   7   0       19.15       19.95      6.72 o 
   3   7   0       91.40       92.87     10.00 o 
   5   7   0       29.83       18.09      7.38 o 
   7   7   0      176.12      174.22     12.03 o 
   9   7   0       84.95       77.86     14.86 o 
  11   7   0       34.11       32.37     10.17 o 
  13   7   0      171.82      198.08     17.65 o 
   0   8   0      324.49      265.30     22.73 o 
   2   8   0       28.45       19.56      7.33 o 
   4   8   0        2.14        0.17      6.24 o 
   6   8   0      101.67      118.28     11.95 o 
   8   8   0        0.31        4.97     10.31 o 
  10   8   0       61.08       58.56     15.76 o 
   1   9   0       75.96       79.06     11.72 o 
   3   9   0       19.70       31.25      9.12 o 
 -21   1   1      289.89      274.25     24.25 o 
 -19   1   1     1185.42     1117.43     41.78 o 
 -17   1   1     1618.46     1603.20     47.78 o 
 -15   1   1       25.04        7.65     16.08 o 
 -13   1   1      690.88      692.25     14.64 o 
 -11   1   1     4818.41     5209.97     66.52 o 
  -9   1   1    14302.77    15859.29    140.41 o 
  -7   1   1       40.10       56.26      4.31 o 
  -5   1   1     2598.21     2588.46     25.86 o 
  -3   1   1    16983.34    16618.03    185.25 o 
  -1   1   1     2406.92     2429.54     21.11 o 
   1   1   1     9976.83     9471.06    110.39 o 
   3   1   1      802.03      728.56     12.47 o 
   5   1   1        5.32       13.53      2.43 o 
   7   1   1     2206.79     2371.89     23.52 o 
   9   1   1     1088.21     1139.04     18.31 o 
  11   1   1      433.59      400.61     11.12 o 
  13   1   1     1258.90     1249.65     26.60 o 
  15   1   1        2.53        7.17      7.16 o 
  17   1   1        2.99        3.29      7.25 o 
  19   1   1      177.52      164.92     18.85 o 
  21   1   1       67.46       98.06     17.55 o 
 -22   2   1        0.62        4.63     10.59 o 
 -20   2   1       16.01       18.21     10.33 o 
 -18   2   1       11.27        6.13      8.83 o 
 -16   2   1     1502.78     1418.12     71.39 o 
 -14   2   1      532.81      521.99     16.21 o 
 -12   2   1       82.79      109.98      8.29 o 
 -10   2   1      920.17      939.92     19.83 o 
  -8   2   1       65.08       59.89      3.46 o 
  -6   2   1      543.98      605.58      9.33 o 
  -4   2   1      102.90      101.56      3.52 o 
  -2   2   1    61058.60    56180.57    445.33 o 
   0   2   1     2855.71     2905.39     35.67 o 
   2   2   1     9789.88     9477.63     64.52 o 
   4   2   1     2705.10     2696.45     28.77 o 
   6   2   1       64.20       81.75      6.40 o 
   8   2   1       81.55       83.45      5.07 o 
  10   2   1      239.56      238.87     12.74 o 
  12   2   1      253.35      238.97     10.20 o 
  14   2   1        2.57        0.20      4.83 o 
  16   2   1       67.58       45.69     11.19 o 
  18   2   1       15.97       23.28     10.28 o 
  20   2   1       99.08      151.48     19.70 o 
 -21   3   1       40.67       76.38     38.41 o 
 -19   3   1      175.74      136.71     20.50 o 
 -17   3   1        0.07        1.97      8.44 o 
 -15   3   1      369.78      340.74     13.62 o 
 -13   3   1      443.60      432.70     14.22 o 
 -11   3   1      414.58      420.92     13.23 o 
  -9   3   1     1181.30     1265.50     15.47 o 
  -7   3   1      697.74      783.60     14.47 o 
  -5   3   1      311.74      387.43      7.80 o 
  -3   3   1     1628.08     1636.10     17.77 o 
  -1   3   1     3626.85     3659.27     35.09 o 
   1   3   1      272.44      272.53      7.19 o 
   3   3   1     2393.80     2509.30     23.55 o 
   5   3   1     1021.40     1060.76     13.36 o 
   7   3   1     4532.51     4440.88    184.03 o 
   9   3   1     1067.61     1198.87     19.85 o 
  11   3   1      139.21      136.63      8.72 o 
  13   3   1       62.62       68.13      7.52 o 
  15   3   1     1858.67     1789.57     50.74 o 
  17   3   1       14.02        1.22      8.54 o 
  19   3   1       60.41       65.86     15.00 o 
 -20   4   1        0.07      -11.31      8.87 o 
 -18   4   1        0.00        0.12      9.18 o 
 -16   4   1     1299.37     1225.55     44.91 o 
 -14   4   1      161.59      200.11     21.29 o 
 -12   4   1      474.43      452.52     14.70 o 
 -10   4   1      119.94      128.30      8.06 o 
  -8   4   1       10.74       10.84      2.80 o 
  -6   4   1     1051.15     1086.25     17.07 o 
  -4   4   1      784.72      839.71     12.89 o 
  -2   4   1     3468.94     3453.56     35.81 o 
   0   4   1      198.39      245.41      7.74 o 
   2   4   1     2461.47     2621.55     34.71 o 
   4   4   1     2852.01     2943.00     28.40 o 
   6   4   1        3.03        3.33      2.37 o 
   8   4   1        8.49        7.49      2.76 o 
  10   4   1        2.39        0.43      4.58 o 
  12   4   1        0.31       -4.98      4.08 o 
  14   4   1     1084.71     1032.36     25.10 o 
  16   4   1     1407.94     1242.33     44.17 o 
  18   4   1       91.90      112.33     18.28 o 
 -19   5   1      124.18      139.37     33.93 o 
 -17   5   1      760.19      714.04     35.11 o 
 -15   5   1      466.72      448.58     27.30 o 
 -13   5   1      387.69      363.92     15.89 o 
 -11   5   1       90.70       90.73     12.64 o 
  -9   5   1       86.88      100.52      6.93 o 
  -7   5   1     1729.71     1772.88     26.28 o 
  -5   5   1      178.74      190.48      9.77 o 
  -3   5   1     1291.71     1266.92     19.44 o 
  -1   5   1      264.16      260.11     14.22 o 
   1   5   1      139.32      145.96      9.03 o 
   3   5   1        6.87        6.91      3.78 o 
   5   5   1     1912.15     1942.93     27.88 o 
   7   5   1     1468.44     1580.70     30.19 o 
   9   5   1      210.44      206.42     13.47 o 
  11   5   1        4.76        0.89      5.96 o 
  13   5   1      148.73      124.20     10.99 o 
  15   5   1      104.81      132.27     11.99 o 
  17   5   1      160.09      193.32     21.91 o 
 -16   6   1     1233.43     1212.22     32.96 o 
 -14   6   1      523.17      593.85     21.61 o 
 -12   6   1      158.11      177.37     15.17 o 
 -10   6   1        5.02       10.05      6.64 o 
  -8   6   1      797.82      811.12     18.65 o 
  -6   6   1       25.12       31.68      5.99 o 
  -4   6   1      100.15      109.69      9.30 o 
  -2   6   1      140.27      130.37      9.73 o 
   0   6   1       93.06       89.41      8.79 o 
   2   6   1       84.91       74.34     10.33 o 
   4   6   1      104.36      100.58      8.84 o 
   6   6   1        2.22       -3.06      4.16 o 
   8   6   1      249.23      211.50     14.93 o 
  10   6   1        0.13       -3.08      5.75 o 
  12   6   1      168.73      156.10     30.87 o 
  14   6   1      584.00      555.07     21.40 o 
  16   6   1      614.41      625.96     24.94 o 
 -13   7   1      238.78      286.26     36.98 o 
 -11   7   1       13.07        5.82     11.01 o 
  -9   7   1       15.28        6.39      9.49 o 
  -7   7   1      240.58      245.01     13.83 o 
  -5   7   1      112.17      115.79     11.38 o 
  -3   7   1      934.36      960.70     25.11 o 
  -1   7   1     2385.76     2342.16     40.95 o 
   1   7   1       23.54       20.68      6.51 o 
   3   7   1      372.20      340.15     15.79 o 
   5   7   1      304.34      299.59     18.36 o 
   7   7   1      317.44      328.13     25.20 o 
   9   7   1      478.80      433.33     27.76 o 
  11   7   1       15.43        3.44      8.12 o 
  13   7   1        9.62        2.89      7.96 o 
 -10   8   1      137.20      128.38     20.08 o 
  -8   8   1       72.44       53.84     14.65 o 
  -6   8   1      337.57      416.78     19.13 o 
  -4   8   1      412.35      358.93     17.92 o 
  -2   8   1      201.47      183.84     13.90 o 
   0   8   1      652.01      677.73     25.45 o 
   2   8   1      125.76      115.91     12.06 o 
   4   8   1       19.39       13.15      7.16 o 
   6   8   1        6.20        7.72      8.02 o 
   8   8   1      102.13       95.14     17.54 o 
  10   8   1      174.43      162.20     21.78 o 
  -3   9   1        4.02        2.51      7.86 o 
  -1   9   1        0.32        5.91      7.75 o 
   1   9   1       36.86       44.07     13.40 o 
   3   9   1        9.76       20.87      8.83 o 
 -22   0   2     1466.37     1318.64     69.93 o 
 -20   0   2     2100.65     2204.62     87.21 o 
 -18   0   2     2090.22     1962.34     77.22 o 
 -16   0   2      126.77      141.00     21.47 o 
 -14   0   2      117.24       97.20     16.65 o 
 -12   0   2       33.35       30.05      4.01 o 
 -10   0   2      826.65      902.60     44.70 o 
  -8   0   2     1270.34     1398.28     36.63 o 
  -6   0   2     1425.80     1336.55     36.92 o 
  -4   0   2      266.12      352.28     13.89 o 
  -2   0   2    28413.50    25006.98    300.10 o 
   0   0   2    14688.43    10130.48    174.13 o 
   2   0   2    29302.32    26552.00    315.05 o 
   4   0   2      145.40      137.31      6.07 o 
   6   0   2        6.93        4.65      6.37 o 
   8   0   2       72.32       71.55      5.72 o 
  10   0   2      197.63      129.13      7.73 o 
  12   0   2      491.14      436.62     29.34 o 
  14   0   2     3056.23     2927.67     90.83 o 
  16   0   2     1366.57     1148.59     56.03 o 
  18   0   2     1138.15     1181.25     61.32 o 
  20   0   2       62.02       74.92     21.19 o 
 -21   1   2       94.97       92.04     17.63 o 
 -19   1   2       23.28       10.58     12.37 o 
 -17   1   2        0.42       -2.76      6.74 o 
 -15   1   2       84.31       90.24     23.25 o 
 -13   1   2      143.14      159.94      7.17 o 
 -11   1   2      109.87      125.03      6.24 o 
  -9   1   2      207.85      265.38      7.99 o 
  -7   1   2     3096.08     3338.81     35.68 o 
  -5   1   2    11960.91    11915.20    101.58 o 
  -3   1   2       40.38       52.23      2.38 o 
  -1   1   2     2385.79     2323.10     23.22 o 
   1   1   2    10920.18    10458.67     90.43 o 
   3   1   2      502.86      438.24     12.42 o 
   5   1   2     2052.81     2073.47     24.88 o 
   7   1   2       96.22      102.67      4.06 o 
   9   1   2     1034.96     1169.75     15.10 o 
  11   1   2      602.71      625.13     14.68 o 
  13   1   2     1934.30     1904.87     48.13 o 
  15   1   2        4.99        8.52      7.75 o 
  17   1   2      229.38      191.82     18.91 o 
  19   1   2       16.16       27.79     11.12 o 
  21   1   2        4.22       12.60     11.26 o 
 -22   2   2      120.25      124.46     19.41 o 
 -20   2   2        8.88       23.17     11.20 o 
 -18   2   2       24.48        6.52     10.28 o 
 -16   2   2      381.30      340.55     22.00 o 
 -14   2   2      265.42      277.77     10.87 o 
 -12   2   2      175.18      200.84     13.40 o 
 -10   2   2      439.83      498.29     12.63 o 
  -8   2   2      770.11      879.01     12.55 o 
  -6   2   2     5395.52     5601.13     43.74 o 
  -4   2   2     8632.48     8915.55     65.37 o 
  -2   2   2    22231.39    21979.58    164.81 o 
   0   2   2    46352.72    43511.05    339.78 o 
   2   2   2        1.34       -2.11      1.41 o 
   4   2   2      769.56      795.91     50.03 o 
   6   2   2      527.49      610.22     14.89 o 
   8   2   2       18.71       24.20      4.02 o 
  10   2   2     2110.89     2170.71     31.24 o 
  12   2   2     3455.67     3521.97     60.76 o 
  14   2   2     3479.98     3361.80     71.40 o 
  16   2   2       39.25       40.04     11.04 o 
  18   2   2        0.98       18.15      9.90 o 
  20   2   2      198.06      279.44     25.15 o 
 -21   3   2       11.24        1.46     13.26 o 
 -19   3   2        2.40       -5.06      7.54 o 
 -17   3   2      208.95      266.06     20.99 o 
 -15   3   2     2998.24     2922.11     42.76 o 
 -13   3   2      483.00      485.62     16.63 o 
 -11   3   2      710.74      742.63     15.35 o 
  -9   3   2      108.37      128.63      4.91 o 
  -7   3   2      100.57      130.22     12.24 o 
  -5   3   2      950.38      964.83     13.61 o 
  -3   3   2      557.86      574.53      9.52 o 
  -1   3   2      596.76      500.14      9.78 o 
   1   3   2     1591.16     1656.75     20.40 o 
   3   3   2      104.89       95.22      4.90 o 
   5   3   2       60.81      101.44      5.09 o 
   7   3   2      282.65      310.24      9.71 o 
   9   3   2      104.39      122.43      7.98 o 
  11   3   2      174.15      170.40      9.71 o 
  13   3   2     1263.60     1276.06     25.91 o 
  15   3   2     1397.18     1337.87     87.78 o 
  17   3   2       11.11        7.15      8.78 o 
  19   3   2       61.39       70.96     16.00 o 
 -20   4   2       53.04       55.99     14.96 o 
 -18   4   2       34.28       42.76     12.33 o 
 -16   4   2      168.67      167.14     11.68 o 
 -14   4   2     1079.49      990.19     23.73 o 
 -12   4   2      136.77      151.82      8.45 o 
 -10   4   2        0.11       -0.17      2.98 o 
  -8   4   2       46.12       60.03      4.40 o 
  -6   4   2       18.95       13.26      2.89 o 
  -4   4   2     5177.64     5272.81     45.78 o 
  -2   4   2     9230.53     9654.78     82.50 o 
   0   4   2      499.93      477.83     10.89 o 
   2   4   2      447.78      450.61     10.94 o 
   4   4   2      228.41      241.27      8.40 o 
   6   4   2       53.19       37.79      3.37 o 
   8   4   2       10.45       10.81      4.01 o 
  10   4   2      230.54      251.21     13.61 o 
  12   4   2       68.94       75.86      8.52 o 
  14   4   2      938.81     1012.79     25.13 o 
  16   4   2     1097.55     1096.90     51.01 o 
  18   4   2        1.05       -1.49      9.64 o 
 -19   5   2        0.16        0.41     10.51 o 
 -17   5   2      508.85      587.15     31.64 o 
 -15   5   2     1113.85      963.81     25.76 o 
 -13   5   2        1.45        9.61      5.55 o 
 -11   5   2       84.59       51.48     15.42 o 
  -9   5   2        2.15        2.40      3.51 o 
  -7   5   2       47.64       46.19      5.55 o 
  -5   5   2      351.77      303.16      9.84 o 
  -3   5   2     1906.97     1931.72     25.94 o 
  -1   5   2       74.15       71.44      5.66 o 
   1   5   2      319.26      314.44     11.88 o 
   3   5   2      149.66      147.37      9.01 o 
   5   5   2       21.92       20.93      4.57 o 
   7   5   2       50.67       64.56      6.33 o 
   9   5   2      417.29      416.55     34.92 o 
  11   5   2       13.07        0.53      7.49 o 
  13   5   2       99.87       99.17     10.47 o 
  15   5   2      439.60      473.17     35.65 o 
  17   5   2      746.23      789.70     66.17 o 
 -16   6   2       78.76       89.58     11.46 o 
 -14   6   2       27.63       18.98      7.39 o 
 -12   6   2      327.42      315.57     21.16 o 
 -10   6   2       36.38       30.97      9.94 o 
  -8   6   2      143.83      132.09      8.80 o 
  -6   6   2       47.99       60.67      7.47 o 
  -4   6   2      120.76      128.21     10.00 o 
  -2   6   2       26.80       34.05      6.37 o 
   0   6   2      466.31      455.52     15.87 o 
   2   6   2       19.69       16.35      5.47 o 
   4   6   2      344.14      314.19     13.80 o 
   6   6   2      170.91      172.85     10.85 o 
   8   6   2        7.02        7.01      6.40 o 
  10   6   2       20.58       22.63      7.95 o 
  12   6   2        2.98        6.21      6.65 o 
  14   6   2      331.80      356.11     18.22 o 
  16   6   2     1789.24     1825.54     40.58 o 
 -15   7   2      419.80      416.74     23.86 o 
 -13   7   2      129.53      112.86     15.01 o 
 -11   7   2        4.10        0.64      7.67 o 
  -9   7   2       80.40       84.29     35.25 o 
  -7   7   2        0.80       -1.83      5.13 o 
  -5   7   2      959.94      967.78     25.21 o 
  -3   7   2      199.98      209.63     18.69 o 
  -1   7   2       76.17       83.08      9.49 o 
   1   7   2      194.54      191.20     14.65 o 
   3   7   2      508.35      444.63     17.17 o 
   5   7   2      149.00      151.56     11.55 o 
   7   7   2      118.96      133.02     17.41 o 
   9   7   2      711.14      700.69     27.15 o 
  11   7   2       21.24       21.33      9.50 o 
  13   7   2        8.21        8.16      8.74 o 
 -10   8   2      464.72      505.71     51.13 o 
  -8   8   2      334.58      336.94     27.10 o 
  -6   8   2      506.57      478.56     20.03 o 
  -4   8   2       76.31       72.19     11.37 o 
  -2   8   2       69.19       55.89      9.38 o 
   0   8   2      124.71      125.83     15.66 o 
   2   8   2      302.94      279.45     16.16 o 
   4   8   2       72.50       76.29     10.72 o 
   6   8   2       25.43       16.01     11.55 o 
   8   8   2       29.61       43.88     13.61 o 
  10   8   2       48.43       61.86     16.04 o 
  -3   9   2       87.88       87.93     12.31 o 
  -1   9   2       10.81       14.63      8.06 o 
   1   9   2      137.96      139.48     16.47 o 
   3   9   2       35.70       28.88     11.62 o 
 -23   1   3      375.00      362.59     28.73 o 
 -21   1   3      274.01      230.30     22.51 o 
 -19   1   3       49.40       27.21     28.02 o 
 -17   1   3       33.45       39.29     11.05 o 
 -15   1   3        0.00       -3.47      5.58 o 
 -13   1   3      487.19      509.83     15.45 o 
 -11   1   3     3628.24     3970.10     44.00 o 
  -9   1   3     3585.35     4101.86     43.61 o 
  -7   1   3     1286.01     1431.02     17.56 o 
  -5   1   3       44.27       40.84      2.94 o 
  -3   1   3    20067.02    18794.92    167.72 o 
  -1   1   3    36278.32    33851.29    382.30 o 
   1   1   3     2537.81     2423.33     22.28 o 
   3   1   3     3836.46     3911.84     39.42 o 
   5   1   3     1334.92     1356.70     19.05 o 
   7   1   3      819.59     1001.76     16.85 o 
   9   1   3     1197.48     1314.17     17.13 o 
  11   1   3     3483.62     3516.21     59.65 o 
  13   1   3     8882.03     8425.83    132.51 o 
  15   1   3      467.63      480.08     25.39 o 
  17   1   3        1.18       -0.03      7.57 o 
  19   1   3       57.28       60.54     13.86 o 
 -22   2   3      108.29       79.02     16.60 o 
 -20   2   3      173.39      178.87     19.43 o 
 -18   2   3      422.55      369.45     23.93 o 
 -16   2   3      997.72      903.26     54.94 o 
 -14   2   3       95.83      102.34      8.06 o 
 -12   2   3      131.53      120.28      9.04 o 
 -10   2   3      294.38      283.24      9.55 o 
  -8   2   3     3659.35     3959.68     34.20 o 
  -6   2   3      112.33      138.92      5.45 o 
  -4   2   3      401.68      446.04      8.05 o 
  -2   2   3    15652.02    15450.34    131.99 o 
   0   2   3     6185.31     6230.78     47.12 o 
   2   2   3      859.62      841.81     13.77 o 
   4   2   3      253.19      250.73      9.02 o 
   6   2   3      999.36     1071.76     22.60 o 
   8   2   3      164.38      156.70      7.70 o 
  10   2   3      576.77      652.45     20.68 o 
  12   2   3      224.77      230.88     10.57 o 
  14   2   3     4938.17     4804.83     91.37 o 
  16   2   3        0.18        8.70      8.23 o 
  18   2   3      137.47       99.06     16.28 o 
  20   2   3      745.86      901.62     44.49 o 
 -21   3   3       14.50       12.12     11.09 o 
 -19   3   3       45.41       39.84     11.77 o 
 -17   3   3      141.29       94.83     22.56 o 
 -15   3   3      163.29      147.01     10.54 o 
 -13   3   3      593.15      644.40     15.20 o 
 -11   3   3      982.53     1080.95     18.77 o 
  -9   3   3       38.29       54.73      6.66 o 
  -7   3   3      246.35      288.35      7.03 o 
  -5   3   3        8.30       22.58      2.74 o 
  -3   3   3     1486.50     1492.89     18.98 o 
  -1   3   3       46.18       53.31      4.31 o 
   1   3   3      146.38      138.20      5.56 o 
   3   3   3      805.14      779.66     13.28 o 
   5   3   3     3453.92     3414.75     47.41 o 
   7   3   3      773.24      889.44     21.11 o 
   9   3   3      130.78      138.58      7.34 o 
  11   3   3       64.10       48.29      7.13 o 
  13   3   3       80.71       83.06      8.33 o 
  15   3   3        6.35        1.75      7.96 o 
  17   3   3      131.47      187.58     21.93 o 
  19   3   3        2.64        8.54     16.48 o 
 -20   4   3      179.64      203.13     22.19 o 
 -18   4   3        5.39        0.13      8.39 o 
 -16   4   3      932.72      841.86     22.62 o 
 -14   4   3       22.26       14.51      4.96 o 
 -12   4   3        9.34        3.22      3.75 o 
 -10   4   3      412.92      406.58     10.47 o 
  -8   4   3      126.22      146.03      7.54 o 
  -6   4   3        6.72       11.40      2.78 o 
  -4   4   3     7958.90     8317.25     73.03 o 
  -2   4   3     8769.57     9133.79     79.15 o 
   0   4   3        9.22       10.32      3.07 o 
   2   4   3     1022.90     1065.36     17.61 o 
   4   4   3        8.03       23.74      3.79 o 
   6   4   3      876.96      922.35     19.16 o 
   8   4   3      144.55      151.51      9.65 o 
  10   4   3       11.88       -0.99      8.14 o 
  12   4   3      499.33      512.18     22.36 o 
  14   4   3     1432.11     1491.31     47.72 o 
  16   4   3      543.77      524.87     73.43 o 
  18   4   3        8.32        0.26      9.74 o 
 -19   5   3        2.96        1.14      9.76 o 
 -17   5   3      108.49      127.77     11.88 o 
 -15   5   3      145.03      116.33     10.93 o 
 -13   5   3       62.24       79.57      9.13 o 
 -11   5   3      166.75      131.50     18.47 o 
  -9   5   3      269.01      269.96     11.30 o 
  -7   5   3      102.13       89.58      5.74 o 
  -5   5   3      100.16       89.42      6.27 o 
  -3   5   3      216.52      197.41      8.37 o 
  -1   5   3       30.00       26.30      5.44 o 
   1   5   3       15.97       19.78      5.39 o 
   3   5   3       18.71       21.74      4.77 o 
   5   5   3     3530.94     3684.11     42.51 o 
   7   5   3     4674.08     4564.40     57.03 o 
   9   5   3      133.21      114.17     16.04 o 
  11   5   3       92.20       98.46     21.94 o 
  13   5   3      892.77      873.51     31.14 o 
  15   5   3      524.30      505.88     19.82 o 
  17   5   3      245.09      314.71     28.79 o 
 -16   6   3        0.20       -0.30      6.58 o 
 -14   6   3       66.88       77.61     10.52 o 
 -12   6   3       18.67       16.15      7.33 o 
 -10   6   3        2.64       -0.20      5.89 o 
  -8   6   3       90.52      101.06      8.80 o 
  -6   6   3      407.32      359.20     14.61 o 
  -4   6   3     3955.15     3736.33     51.57 o 
  -2   6   3      185.49      220.34     12.18 o 
   0   6   3      485.12      512.17     17.67 o 
   2   6   3        2.80        0.76      4.37 o 
   4   6   3        1.79       -1.79      4.26 o 
   6   6   3       70.70       66.92      7.09 o 
   8   6   3       44.75       28.25      9.61 o 
  10   6   3       55.77       42.36      9.45 o 
  12   6   3      526.59      531.83     27.81 o 
  14   6   3      346.93      312.93     18.80 o 
 -15   7   3       18.03       11.69      8.28 o 
 -13   7   3        1.90       -7.42      9.78 o 
 -11   7   3       24.11        9.79      8.04 o 
  -9   7   3       21.10        4.55      9.36 o 
  -7   7   3       31.32       27.35      7.01 o 
  -5   7   3      964.06      947.37     24.99 o 
  -3   7   3      938.41      964.52     25.32 o 
  -1   7   3      355.03      337.05     24.62 o 
   1   7   3      306.71      314.08     16.17 o 
   3   7   3      106.40       82.09     13.17 o 
   5   7   3      561.86      585.99     19.78 o 
   7   7   3     1210.66     1122.67     42.09 o 
   9   7   3        1.30        1.79      7.53 o 
  11   7   3        0.24       -1.65      7.64 o 
  13   7   3       38.04       65.34     12.82 o 
 -10   8   3        1.58       -7.50     10.54 o 
  -8   8   3       15.89       18.74     11.83 o 
  -6   8   3      108.50      119.74     12.02 o 
  -4   8   3        9.63        9.37      7.37 o 
  -2   8   3      125.38      115.54     12.00 o 
   0   8   3      618.36      603.74     22.00 o 
   2   8   3       38.65       38.16      8.65 o 
   4   8   3        4.46       -1.63      6.25 o 
   6   8   3       67.85       75.04     19.29 o 
   8   8   3       34.66       30.90     13.88 o 
  -3   9   3        1.05       14.24      8.22 o 
  -1   9   3        7.30        5.59      7.86 o 
   1   9   3       32.89       16.60      8.26 o 
 -22   0   4      892.59      908.43     56.44 o 
 -20   0   4     3313.55     2923.42    100.70 o 
 -18   0   4      407.63      259.10     28.13 o 
 -16   0   4      211.66      213.11     24.46 o 
 -14   0   4      213.89      234.76     22.68 o 
 -12   0   4      289.14      259.12     18.77 o 
 -10   0   4     7630.91     8254.25    163.91 o 
  -8   0   4     2059.51     2166.79     55.12 o 
  -6   0   4    11137.75    11439.76    203.18 o 
  -4   0   4    33619.48    30669.72    742.74 o 
  -2   0   4    17838.45    16515.70    200.00 o 
   0   0   4     7680.35     6789.61    122.06 o 
   2   0   4     7933.99     7770.61     99.22 o 
   4   0   4    18111.62    18213.80    179.08 o 
   6   0   4     6048.80     6385.13     85.90 o 
   8   0   4     1094.68     1313.36     27.32 o 
  10   0   4     1140.18     1001.34     24.14 o 
  12   0   4    12493.70    11742.67    239.87 o 
  14   0   4     3136.29     2912.92     92.89 o 
  16   0   4        0.38        7.98     10.22 o 
  18   0   4        0.71       -0.29     11.20 o 
  20   0   4      119.24      112.99     26.64 o 
 -23   1   4       80.18       51.12     14.43 o 
 -21   1   4        0.30        0.20      8.86 o 
 -19   1   4       13.87       13.55     10.56 o 
 -17   1   4      253.37      207.21     17.50 o 
 -15   1   4      218.35      220.46     16.54 o 
 -13   1   4       20.84       18.84      4.67 o 
 -11   1   4     3360.21     3657.67     55.60 o 
  -9   1   4      244.73      232.07     10.21 o 
  -7   1   4     3123.20     3322.82     51.72 o 
  -5   1   4    31531.50    29962.20    248.45 o 
  -3   1   4    17960.43    17301.39    145.65 o 
  -1   1   4     8445.56     8283.33     83.93 o 
   1   1   4      494.65      508.09      8.41 o 
   3   1   4      476.43      512.36     10.46 o 
   5   1   4        1.81        1.25      2.07 o 
   7   1   4       31.49       19.77      3.45 o 
   9   1   4       36.27       35.16      3.90 o 
  11   1   4     2917.72     2732.00     42.89 o 
  13   1   4      285.30      292.35     24.95 o 
  15   1   4      773.83      744.77     32.11 o 
  17   1   4      205.91      205.31     20.05 o 
  19   1   4       53.93       54.33     13.71 o 
 -22   2   4      112.89      120.40     18.08 o 
 -20   2   4        4.08        8.02      8.73 o 
 -18   2   4      364.47      310.47     21.78 o 
 -16   2   4       93.31       51.94     10.87 o 
 -14   2   4      660.64      640.00     15.93 o 
 -12   2   4       46.42       63.28      5.71 o 
 -10   2   4     3917.93     4281.98     37.32 o 
  -8   2   4      108.12       92.30      7.59 o 
  -6   2   4     2787.59     2953.32     28.79 o 
  -4   2   4     1471.66     1449.47     17.10 o 
  -2   2   4    12521.84    12497.71     97.35 o 
   0   2   4       32.20       27.64      2.24 o 
   2   2   4      590.46      603.48     11.66 o 
   4   2   4      497.50      532.82     13.48 o 
   6   2   4       15.93       22.91      4.37 o 
   8   2   4        8.62        9.82      3.44 o 
  10   2   4     4132.66     4003.82     49.02 o 
  12   2   4      350.06      333.35     12.46 o 
  14   2   4     3768.84     3786.30     78.80 o 
  16   2   4        6.29        3.53      8.34 o 
  18   2   4       57.80       42.62     12.54 o 
  20   2   4      138.34      136.99     20.40 o 
 -21   3   4        0.08        9.06     14.14 o 
 -19   3   4       27.35       13.30     10.51 o 
 -17   3   4      496.31      444.03     59.19 o 
 -15   3   4       31.32       40.69      5.78 o 
 -13   3   4      179.91      204.09      9.17 o 
 -11   3   4      917.53      998.12     15.27 o 
  -9   3   4      223.14      233.86      8.45 o 
  -7   3   4      356.95      357.65      8.10 o 
  -5   3   4      104.46      114.74      7.02 o 
  -3   3   4      156.18      152.01      6.55 o 
  -1   3   4     7975.30     8506.05     70.57 o 
   1   3   4     5150.93     5611.95     50.93 o 
   3   3   4     5481.19     5589.00     58.49 o 
   5   3   4     4573.52     4785.94     61.45 o 
   7   3   4       65.74       52.98      8.71 o 
   9   3   4      320.80      320.72     15.30 o 
  11   3   4     4244.50     4166.28     53.48 o 
  13   3   4      648.33      667.92     19.10 o 
  15   3   4       15.25       24.66     10.43 o 
  17   3   4       44.84       52.92     13.32 o 
  19   3   4       10.14       18.80     11.71 o 
 -20   4   4       88.40       93.40     27.50 o 
 -18   4   4      220.33      219.34     20.71 o 
 -16   4   4      296.88      250.15     11.72 o 
 -14   4   4       10.77        4.47      4.12 o 
 -12   4   4       30.67       33.90      5.22 o 
 -10   4   4     1579.71     1658.56     22.49 o 
  -8   4   4       27.96       26.12      3.62 o 
  -6   4   4      362.44      306.34      8.36 o 
  -4   4   4     5721.39     5602.03     53.54 o 
  -2   4   4     3084.31     3093.31     34.67 o 
   0   4   4     1055.15     1107.55     18.17 o 
   2   4   4       40.80       27.47      3.61 o 
   4   4   4       78.48       76.36      6.45 o 
   6   4   4       23.46       33.12      5.17 o 
   8   4   4       15.72        5.35      3.62 o 
  10   4   4      228.82      266.49     14.71 o 
  12   4   4      738.25      778.07     21.63 o 
  14   4   4      264.55      256.23     14.27 o 
  16   4   4      724.48      811.57     36.73 o 
  18   4   4      647.72      751.98     37.75 o 
 -19   5   4      108.87       98.28     25.43 o 
 -17   5   4      185.47      152.29     21.87 o 
 -15   5   4      105.98      130.20     11.28 o 
 -13   5   4       17.07       27.46      6.68 o 
 -11   5   4     1604.12     1628.26     36.50 o 
  -9   5   4      540.46      569.71     12.58 o 
  -7   5   4      393.15      415.11     14.60 o 
  -5   5   4      660.54      650.93     14.41 o 
  -3   5   4      603.59      567.77     15.43 o 
  -1   5   4       16.84       18.97      3.97 o 
   1   5   4       21.55       20.67      4.18 o 
   3   5   4        1.24        2.33      4.34 o 
   5   5   4       42.27       38.73      6.96 o 
   7   5   4      406.13      360.59     13.96 o 
   9   5   4       10.86        4.99      6.05 o 
  11   5   4       88.00       96.15     11.32 o 
  13   5   4      384.61      364.34     17.15 o 
  15   5   4       24.53       30.15     12.49 o 
 -16   6   4       91.51       73.03     10.75 o 
 -14   6   4       29.74       28.51      7.82 o 
 -12   6   4      105.26      115.23     18.79 o 
 -10   6   4        3.99       -3.81      6.00 o 
  -8   6   4        3.32        7.69      4.89 o 
  -6   6   4      243.60      251.23     17.29 o 
  -4   6   4     9121.41     8861.07     96.23 o 
  -2   6   4     1007.69     1041.86     20.54 o 
   0   6   4      972.60      943.11     19.68 o 
   2   6   4       32.23       36.91      8.72 o 
   4   6   4      484.34      454.12     16.15 o 
   6   6   4      117.00      111.26     10.16 o 
   8   6   4      215.50      216.49     15.34 o 
  10   6   4      250.86      225.51     16.23 o 
  12   6   4        5.74        7.75      7.39 o 
  14   6   4       37.00       55.96     10.35 o 
 -15   7   4       10.62        3.27      7.35 o 
 -13   7   4      103.87      104.46     21.28 o 
 -11   7   4      218.34      196.93     21.04 o 
  -9   7   4      515.81      621.56     31.70 o 
  -7   7   4      224.56      273.10     14.61 o 
  -5   7   4       14.90       27.15      7.17 o 
  -3   7   4       82.80       79.34      9.61 o 
  -1   7   4        5.55        3.16      5.48 o 
   1   7   4       16.34       14.57      6.30 o 
   3   7   4      141.05      162.20     12.32 o 
   5   7   4      601.92      557.40     24.56 o 
   7   7   4        3.11        8.55      9.34 o 
   9   7   4       11.50       10.30      8.37 o 
  11   7   4       41.14       42.46     14.27 o 
 -10   8   4       33.55       47.66     14.99 o 
  -8   8   4        3.00        3.82     11.34 o 
  -6   8   4       13.45        5.40      7.17 o 
  -4   8   4      838.97      798.62     25.07 o 
  -2   8   4      424.15      417.65     27.40 o 
   0   8   4      196.01      171.88     13.84 o 
   2   8   4      140.53      129.97     12.60 o 
   4   8   4       14.85        9.27      7.17 o 
   6   8   4      154.36      155.58     20.70 o 
   8   8   4        6.35       -4.72     10.27 o 
  -3   9   4       12.62       14.46      8.41 o 
  -1   9   4       12.97       15.66      8.23 o 
   1   9   4       92.94      122.53     13.44 o 
 -23   1   5      639.71      621.56     34.26 o 
 -21   1   5      405.25      452.44     35.05 o 
 -19   1   5      602.40      465.09     25.78 o 
 -17   1   5     1018.59      857.55     32.19 o 
 -15   1   5      126.18      116.81     12.78 o 
 -13   1   5      501.31      497.00     15.25 o 
 -11   1   5     3584.40     3962.91     66.78 o 
  -9   1   5      442.01      491.21     16.78 o 
  -7   1   5     4619.54     4919.36     76.12 o 
  -5   1   5     2118.85     2171.06     28.41 o 
  -3   1   5     4749.01     4545.16     38.25 o 
  -1   1   5       53.51       34.12      2.80 o 
   1   1   5     7151.59     7133.69     64.80 o 
   3   1   5     9106.42     8847.04     80.54 o 
   5   1   5     2005.07     2064.76     27.04 o 
   7   1   5       38.31       65.59      6.10 o 
   9   1   5       94.60       98.69      7.42 o 
  11   1   5     1420.86     1369.64     62.92 o 
  13   1   5      507.60      545.24     26.24 o 
  15   1   5       69.60       75.89     16.02 o 
  17   1   5        6.76        8.46     10.51 o 
  19   1   5       74.44      117.22     44.15 o 
 -22   2   5       12.23        7.99     13.49 o 
 -20   2   5      385.00      324.45     23.72 o 
 -18   2   5      210.97      147.37     16.42 o 
 -16   2   5        6.25        0.87      6.58 o 
 -14   2   5       87.98      100.92      8.89 o 
 -12   2   5      612.62      676.29     14.09 o 
 -10   2   5     3735.46     3850.67     37.72 o 
  -8   2   5     5485.04     5774.30     61.70 o 
  -6   2   5     4901.01     4840.92     48.27 o 
  -4   2   5     1587.92     1588.29     20.83 o 
  -2   2   5     4988.60     5215.42     50.75 o 
   0   2   5     2931.96     2805.44     27.03 o 
   2   2   5       49.68       64.38      3.52 o 
   4   2   5     1147.67     1100.33     26.41 o 
   6   2   5       21.82       14.91      3.94 o 
   8   2   5      741.35      628.16     26.02 o 
  10   2   5     1352.32     1328.21     24.50 o 
  12   2   5       29.11       41.01      7.44 o 
  14   2   5      434.06      406.11     24.39 o 
  16   2   5       37.20       29.01     10.65 o 
  18   2   5        0.10       -2.03      9.01 o 
 -21   3   5        0.06        9.10     10.16 o 
 -19   3   5        1.65        6.92      7.36 o 
 -17   3   5      238.61      189.25     14.13 o 
 -15   3   5      209.95      202.27      9.92 o 
 -13   3   5      536.26      534.62     14.20 o 
 -11   3   5     1283.94     1298.97     19.33 o 
  -9   3   5      737.39      784.68     12.90 o 
  -7   3   5     2524.37     2662.48     29.07 o 
  -5   3   5      274.31      361.62     15.81 o 
  -3   3   5     3138.92     3244.88     37.49 o 
  -1   3   5     1124.23     1332.20     16.77 o 
   1   3   5      499.83      513.40     12.06 o 
   3   3   5      830.90      855.24     16.75 o 
   5   3   5     2385.43     2510.41     34.32 o 
   7   3   5      631.15      664.13     18.86 o 
   9   3   5     2838.77     2715.61     39.31 o 
  11   3   5      747.15      759.05     19.78 o 
  13   3   5       32.52       36.55      6.83 o 
  15   3   5      100.83      101.07     15.58 o 
  17   3   5       16.20       28.02     11.53 o 
 -20   4   5       71.07       56.48     14.20 o 
 -18   4   5      623.61      596.39     32.93 o 
 -16   4   5      164.57      130.02      9.23 o 
 -14   4   5      155.82      157.24      9.12 o 
 -12   4   5       20.99       20.58      4.67 o 
 -10   4   5      110.67      102.83      7.45 o 
  -8   4   5      430.06      398.46     11.41 o 
  -6   4   5      552.88      495.23     10.77 o 
  -4   4   5     5274.51     5360.76     52.42 o 
  -2   4   5    13508.43    13838.59    111.97 o 
   0   4   5      304.51      300.88     10.50 o 
   2   4   5       63.18       67.43      6.07 o 
   4   4   5      315.69      313.67     11.36 o 
   6   4   5       16.45        7.73      4.75 o 
   8   4   5      805.32      864.24     21.97 o 
  10   4   5        9.40        1.00      7.50 o 
  12   4   5      412.27      423.63     16.53 o 
  14   4   5        5.35        9.62      7.79 o 
  16   4   5       17.16        1.57     15.44 o 
 -19   5   5        0.71       14.89     11.50 o 
 -17   5   5       11.94        6.80      6.51 o 
 -15   5   5      255.54      246.63     14.10 o 
 -13   5   5      625.58      601.87     23.37 o 
 -11   5   5      585.52      570.02     21.15 o 
  -9   5   5       59.28       58.07      5.29 o 
  -7   5   5     1503.15     1517.04     23.52 o 
  -5   5   5      209.22      202.52      8.98 o 
  -3   5   5     2906.38     2930.74     35.95 o 
  -1   5   5       62.83       76.20      6.26 o 
   1   5   5      100.35      107.67      7.12 o 
   3   5   5       53.23       51.34      6.41 o 
   5   5   5      496.18      513.73     15.90 o 
   7   5   5       47.48       56.25      7.41 o 
   9   5   5      218.24      198.90     13.84 o 
  11   5   5        2.11        1.66      6.43 o 
  13   5   5        0.05       -3.78      5.98 o 
  15   5   5       14.33        2.80     10.26 o 
 -18   6   5        6.04       -2.44     10.21 o 
 -16   6   5       12.25       16.53      9.92 o 
 -14   6   5       33.19       17.89      8.65 o 
 -12   6   5      315.05      286.64     17.89 o 
 -10   6   5        3.38        1.15      6.11 o 
  -8   6   5      278.42      285.98     15.06 o 
  -6   6   5      456.34      424.10     15.92 o 
  -4   6   5     4270.57     4229.63     56.70 o 
  -2   6   5     3637.17     3696.71     44.78 o 
   0   6   5      183.43      175.71      9.51 o 
   2   6   5      229.74      219.98     12.31 o 
   4   6   5      113.53      143.17     23.48 o 
   6   6   5        2.01        5.05      4.99 o 
   8   6   5        4.41        1.78      6.35 o 
  10   6   5      137.74      137.61     13.96 o 
  12   6   5       61.72       92.84     12.92 o 
  14   6   5      529.09      534.53     22.28 o 
 -15   7   5       16.53       10.06      7.97 o 
 -13   7   5      226.38      239.11     18.72 o 
 -11   7   5     1890.89     2030.66     59.53 o 
  -9   7   5      660.26      680.33     34.99 o 
  -7   7   5      255.44      231.84     13.81 o 
  -5   7   5        9.58        7.23      6.09 o 
  -3   7   5      189.21      159.69     12.24 o 
  -1   7   5       47.51       34.35      7.65 o 
   1   7   5        9.26       11.07      6.11 o 
   3   7   5      539.07      520.40     18.98 o 
   5   7   5       20.46       25.23      8.71 o 
   7   7   5       29.53       28.55     11.40 o 
   9   7   5       16.57        1.88      8.13 o 
  11   7   5      109.38      112.63     21.43 o 
 -10   8   5       14.73       45.65     15.04 o 
  -8   8   5       29.39       33.15     13.88 o 
  -6   8   5     3499.60     3260.93     62.53 o 
  -4   8   5      219.13      215.47     15.18 o 
  -2   8   5       29.00       25.48      8.00 o 
   0   8   5      369.19      389.45     18.93 o 
   2   8   5      108.77       96.78     11.53 o 
   4   8   5       15.45       15.71      9.34 o 
   6   8   5      264.72      229.35     25.12 o 
   8   8   5       63.84       19.55     12.81 o 
  -1   9   5       73.59       69.13     11.64 o 
 -22   0   6      148.77      124.07     25.78 o 
 -20   0   6        0.00       -2.93     11.48 o 
 -18   0   6     1822.17     1717.77     67.86 o 
 -16   0   6     1447.44     1325.01     54.60 o 
 -14   0   6        1.05        1.95      7.23 o 
 -12   0   6     1692.69     1723.74     54.66 o 
 -10   0   6     2092.39     2247.97     60.05 o 
  -8   0   6      187.74      191.41     13.78 o 
  -6   0   6      495.11      448.29     13.01 o 
  -4   0   6     3602.53     3352.22     46.77 o 
  -2   0   6       65.37       23.08      5.91 o 
   0   0   6     4572.18     4360.68     87.21 o 
   2   0   6     2084.51     2069.46     34.82 o 
   4   0   6      708.45      625.82     22.53 o 
   6   0   6     2075.06     2355.54     41.85 o 
   8   0   6      273.24      306.34     13.45 o 
  10   0   6     1983.02     1828.29     37.91 o 
  12   0   6    10008.44     9539.59    206.34 o 
  14   0   6     1153.10     1098.87     54.71 o 
  16   0   6      169.53      151.85     25.20 o 
  18   0   6       26.01       29.68     16.31 o 
 -23   1   6      235.11      292.28     25.04 o 
 -21   1   6       76.26       59.41     21.56 o 
 -19   1   6        0.76        4.51      7.69 o 
 -17   1   6       80.26       65.89     11.36 o 
 -15   1   6        2.37        1.45      4.58 o 
 -13   1   6       17.16       25.23      3.95 o 
 -11   1   6      191.49      144.64     33.56 o 
  -9   1   6      110.90      101.39      8.15 o 
  -7   1   6      168.83      183.01      8.84 o 
  -5   1   6      867.95      814.93     12.40 o 
  -3   1   6     7777.50     7950.80    103.06 o 
  -1   1   6       91.88       85.98      5.67 o 
   1   1   6      331.78      325.65      7.62 o 
   3   1   6      455.64      398.98     11.12 o 
   5   1   6     4874.92     5286.84     55.23 o 
   7   1   6     2248.01     2071.36     39.95 o 
   9   1   6      169.93      184.93     13.74 o 
  11   1   6        0.65        3.45      4.71 o 
  13   1   6     1000.87      905.35     34.09 o 
  15   1   6       47.61       58.36     12.69 o 
  17   1   6      118.40       91.88     28.45 o 
  19   1   6       12.11        1.65      9.84 o 
 -22   2   6       21.97       29.14     11.97 o 
 -20   2   6      788.86      732.06     33.25 o 
 -18   2   6      296.58      286.13     20.68 o 
 -16   2   6      220.56      205.59     16.72 o 
 -14   2   6      102.26      131.36     10.02 o 
 -12   2   6      473.13      532.10     11.84 o 
 -10   2   6     1858.32     1842.21     25.14 o 
  -8   2   6     1523.18     1609.40     22.14 o 
  -6   2   6        3.26        2.47      2.64 o 
  -4   2   6     3224.91     3406.59     43.07 o 
  -2   2   6      949.62      926.29     14.74 o 
   0   2   6      286.91      279.21      7.37 o 
   2   2   6     1882.85     1799.01     20.88 o 
   4   2   6       22.00       28.52      4.59 o 
   6   2   6       10.56       21.17      5.51 o 
   8   2   6      438.35      422.64     12.89 o 
  10   2   6      200.00      215.99     12.24 o 
  12   2   6     6818.91     6766.32     88.33 o 
  14   2   6       80.55       72.63     13.31 o 
  16   2   6        1.49        5.21      8.78 o 
  18   2   6      206.34      191.36     43.15 o 
 -21   3   6       69.77       71.12     11.96 o 
 -19   3   6      969.56      967.95     52.85 o 
 -17   3   6      831.19      766.08     26.37 o 
 -15   3   6      174.91      184.27     10.98 o 
 -13   3   6     1576.16     1596.34     24.89 o 
 -11   3   6     2240.17     2324.60     27.58 o 
  -9   3   6     2509.37     2407.66     28.10 o 
  -7   3   6      444.25      460.57     10.56 o 
  -5   3   6     2306.23     2192.67     25.87 o 
  -3   3   6      148.56      131.48      8.66 o 
  -1   3   6       58.59       53.13      5.01 o 
   1   3   6        8.24       -0.31      1.79 o 
   3   3   6        4.46       11.36      3.34 o 
   5   3   6       68.47      103.46      7.18 o 
   7   3   6      589.30      584.43     17.99 o 
   9   3   6     1252.55     1247.14     25.00 o 
  11   3   6       83.64       87.94      8.66 o 
  13   3   6       27.62       27.05      7.46 o 
  15   3   6       27.50       22.30     10.68 o 
  17   3   6       22.81        3.71     13.84 o 
 -20   4   6        0.48       14.36     11.51 o 
 -18   4   6       12.09       14.61      7.99 o 
 -16   4   6       11.93       10.03      4.93 o 
 -14   4   6       67.18       68.87      7.03 o 
 -12   4   6      878.55      888.83     18.54 o 
 -10   4   6      585.83      561.86     18.48 o 
  -8   4   6      457.34      443.60     10.60 o 
  -6   4   6       18.26       16.27      3.76 o 
  -4   4   6       86.47       73.68      8.79 o 
  -2   4   6     2127.08     2174.61     26.53 o 
   0   4   6      559.53      540.25     16.77 o 
   2   4   6       80.50      110.28      7.41 o 
   4   4   6      259.64      258.98     12.99 o 
   6   4   6        0.75       -2.13      4.26 o 
   8   4   6      408.33      377.01     19.63 o 
  10   4   6     3001.39     3092.61     52.60 o 
  12   4   6      640.16      614.73     19.81 o 
  14   4   6       73.20       83.71     12.30 o 
  16   4   6       46.65       51.89     14.39 o 
 -19   5   6       34.53       23.91     11.93 o 
 -17   5   6        7.92        2.18      6.18 o 
 -15   5   6      321.53      329.40     15.78 o 
 -13   5   6     2672.21     2638.19     48.87 o 
 -11   5   6     1977.71     1976.28     33.73 o 
  -9   5   6      285.42      296.81     11.17 o 
  -7   5   6       47.65       54.15      5.70 o 
  -5   5   6     3767.13     3777.64     43.26 o 
  -3   5   6        4.09        5.18      3.62 o 
  -1   5   6        9.99       19.86      4.42 o 
   1   5   6        0.01        0.75      3.77 o 
   3   5   6       36.86       27.94      5.30 o 
   5   5   6       33.33       38.08      6.49 o 
   7   5   6      100.31      128.46      9.62 o 
   9   5   6     1827.87     1727.41     49.20 o 
  11   5   6      376.05      421.61     19.83 o 
  13   5   6       62.48       82.13     10.37 o 
  15   5   6        0.00        2.70     11.16 o 
 -18   6   6        3.73       -9.73      7.24 o 
 -16   6   6      251.19      295.31     23.79 o 
 -14   6   6       97.54       83.80     14.26 o 
 -12   6   6       20.27       25.25      8.61 o 
 -10   6   6       63.12       78.10     16.31 o 
  -8   6   6      198.96      169.09     19.64 o 
  -6   6   6      939.27      901.22     22.96 o 
  -4   6   6      547.32      485.65     14.48 o 
  -2   6   6       14.31       22.26      5.19 o 
   0   6   6      133.16      137.99      8.98 o 
   2   6   6        3.73        2.59      4.67 o 
   4   6   6      355.16      340.26     17.58 o 
   6   6   6      147.73      132.43     10.76 o 
   8   6   6        6.39       -1.88      6.60 o 
  10   6   6       94.38       84.05     11.97 o 
  12   6   6       11.08       -1.23      7.69 o 
 -15   7   6      242.50      202.96     24.16 o 
 -13   7   6      271.78      316.77     27.07 o 
 -11   7   6     1866.25     1965.99     58.63 o 
  -9   7   6     1209.08     1216.77     44.50 o 
  -7   7   6       25.96       19.57      6.89 o 
  -5   7   6       91.11       80.61     10.05 o 
  -3   7   6       99.10      104.06     10.74 o 
  -1   7   6      247.40      233.35     16.05 o 
   1   7   6        3.59        4.49      5.87 o 
   3   7   6      136.09      147.90     14.48 o 
   5   7   6      398.22      376.96     20.81 o 
   7   7   6      372.56      369.82     26.68 o 
   9   7   6       13.95        4.23      8.69 o 
  11   7   6        2.54        5.45      9.80 o 
 -10   8   6       26.80       39.25     28.53 o 
  -8   8   6     1247.48     1217.29     47.76 o 
  -6   8   6     1100.40      980.35     28.50 o 
  -4   8   6      586.09      540.58     21.71 o 
  -2   8   6      120.47      132.44     13.03 o 
   0   8   6       29.01       27.55      8.45 o 
   2   8   6      116.83      121.66     15.28 o 
   4   8   6       80.28       81.97     13.37 o 
   6   8   6       12.09        0.25     11.26 o 
 -23   1   7       16.76       14.18     10.20 o 
 -21   1   7       92.11       65.47     13.46 o 
 -19   1   7     1163.13      985.37     36.39 o 
 -17   1   7      317.67      278.10     24.00 o 
 -15   1   7       31.66       46.74      6.66 o 
 -13   1   7      551.83      557.77     22.59 o 
 -11   1   7       61.99       45.92     11.15 o 
  -9   1   7     1494.25     1588.55     28.41 o 
  -7   1   7     3345.98     3306.57     36.34 o 
  -5   1   7        4.28        2.96      1.85 o 
  -3   1   7      253.86      219.69     18.20 o 
  -1   1   7      440.87      383.44      8.40 o 
   1   1   7     4028.54     3952.22     54.20 o 
   3   1   7    23199.98    24096.52    269.53 o 
   5   1   7      389.72      381.70      9.61 o 
   7   1   7       46.32       34.74      8.22 o 
   9   1   7      193.29      193.42     15.33 o 
  11   1   7      237.34      200.42     11.87 o 
  13   1   7      223.62      178.30     17.15 o 
  15   1   7       83.09       77.49     14.38 o 
  17   1   7       67.83       62.86     14.66 o 
 -22   2   7      110.47      133.11     14.91 o 
 -20   2   7      481.75      468.85     27.66 o 
 -18   2   7      170.72      179.22     13.77 o 
 -16   2   7        0.00       -1.58      3.93 o 
 -14   2   7      750.98      740.86     18.24 o 
 -12   2   7      175.25      206.07      9.12 o 
 -10   2   7       25.65       22.08      3.86 o 
  -8   2   7      872.10      941.71     16.04 o 
  -6   2   7     4351.36     4780.15     43.30 o 
  -4   2   7     5084.14     5416.06     77.03 o 
  -2   2   7        6.46       15.92      3.37 o 
   0   2   7        1.38        1.90      2.00 o 
   2   2   7      144.17      173.82      6.09 o 
   4   2   7      347.40      355.54     12.13 o 
   6   2   7      212.44      226.49     10.99 o 
   8   2   7      888.98      845.96     21.74 o 
  10   2   7     8400.65     8121.40     99.73 o 
  12   2   7     1085.58     1112.83     28.53 o 
  14   2   7      374.09      350.69     23.89 o 
  16   2   7      410.15      424.22     27.69 o 
  18   2   7      464.24      464.64     31.30 o 
 -21   3   7       15.23       15.67      8.56 o 
 -19   3   7       79.91       82.28     11.85 o 
 -17   3   7       48.96       45.15      7.57 o 
 -15   3   7      128.84      111.64      8.98 o 
 -13   3   7      391.91      354.62     17.08 o 
 -11   3   7      312.83      269.04      9.82 o 
  -9   3   7      387.64      405.13     13.71 o 
  -7   3   7       85.47       91.87      7.02 o 
  -5   3   7     1006.94     1067.58     27.35 o 
  -3   3   7      323.57      365.27      9.79 o 
  -1   3   7      924.52     1056.59     17.15 o 
   1   3   7      664.51      646.15     11.21 o 
   3   3   7      256.78      206.15      8.83 o 
   5   3   7      395.12      402.38     12.67 o 
   7   3   7       27.75       20.37      5.66 o 
   9   3   7       62.91       57.13      7.14 o 
  11   3   7      807.81      832.65     26.85 o 
  13   3   7        7.38       -4.80      7.32 o 
  15   3   7       14.82       18.45     10.72 o 
  17   3   7      110.37      123.40     18.91 o 
 -20   4   7      110.87      136.85     18.43 o 
 -18   4   7       86.83       94.17     11.91 o 
 -16   4   7       84.38       92.26     13.46 o 
 -14   4   7      110.38      111.60      8.17 o 
 -12   4   7        0.25        2.69      3.84 o 
 -10   4   7        4.20       12.25      3.88 o 
  -8   4   7        0.14       -0.56      2.90 o 
  -6   4   7      102.10      105.94      7.13 o 
  -4   4   7     3122.16     3438.67     36.94 o 
  -2   4   7      156.59      187.00     16.92 o 
   0   4   7       53.57       83.85      8.16 o 
   2   4   7      168.06      132.74      8.15 o 
   4   4   7        8.58        6.15      3.97 o 
   6   4   7     1500.64     1525.76     33.42 o 
   8   4   7       55.11       34.03     11.59 o 
  10   4   7     5718.70     5725.36     71.07 o 
  12   4   7        2.84       -5.27      5.23 o 
  14   4   7       28.06       38.45     11.98 o 
  16   4   7      360.23      452.25     30.58 o 
 -19   5   7      203.89      215.23     21.89 o 
 -17   5   7        5.72        7.75      6.41 o 
 -15   5   7       77.13       85.14      9.71 o 
 -13   5   7      575.01      634.40     19.01 o 
 -11   5   7     1165.15     1262.35     26.42 o 
  -9   5   7        1.82        4.10      3.66 o 
  -7   5   7      926.37      887.46     18.27 o 
  -5   5   7      660.04      661.38     15.81 o 
  -3   5   7        5.09        5.98      4.22 o 
  -1   5   7       73.69       51.62     10.75 o 
   1   5   7      131.14      151.13     11.39 o 
   3   5   7      202.04      173.09     10.14 o 
   5   5   7       43.55       45.45      8.19 o 
   7   5   7        6.79        0.97      7.06 o 
   9   5   7     2006.26     1871.73    153.01 o 
  11   5   7      245.31      252.73     14.77 o 
  13   5   7       55.06       84.39     18.42 o 
  15   5   7        0.05        1.54     10.94 o 
 -18   6   7       63.49       56.59     10.66 o 
 -16   6   7        0.10       -0.87      6.02 o 
 -14   6   7      161.36      152.23     18.82 o 
 -12   6   7      601.96      589.87     24.05 o 
 -10   6   7       18.10       20.72      7.32 o 
  -8   6   7      320.34      307.68     14.37 o 
  -6   6   7     2001.63     1964.16     30.51 o 
  -4   6   7      338.06      309.15     12.86 o 
  -2   6   7      641.42      629.89     16.76 o 
   0   6   7        3.45        2.85      4.86 o 
   2   6   7        9.33        2.53      5.03 o 
   4   6   7      119.63      136.97     13.00 o 
   6   6   7       18.74       26.40      6.70 o 
   8   6   7      400.33      441.21     20.77 o 
  10   6   7      244.67      263.88     20.80 o 
  12   6   7       87.39       94.90     12.18 o 
 -15   7   7      162.68      179.11     15.11 o 
 -13   7   7       10.24       34.41     12.74 o 
 -11   7   7      971.94      888.75     41.97 o 
  -9   7   7      608.01      621.55     21.16 o 
  -7   7   7        6.73        3.95      5.84 o 
  -5   7   7      930.51      857.76     24.67 o 
  -3   7   7       14.54        2.23      5.77 o 
  -1   7   7       95.38      115.81     14.97 o 
   1   7   7      119.24      115.33     10.98 o 
   3   7   7      457.24      399.91     21.50 o 
   5   7   7      275.89      276.35     18.82 o 
   7   7   7      830.63      846.67     64.45 o 
   9   7   7        8.89       16.47      9.71 o 
 -10   8   7     1021.25     1087.77     45.96 o 
  -8   8   7      336.67      290.43     24.06 o 
  -6   8   7      719.37      620.71     24.98 o 
  -4   8   7      526.26      494.60     21.53 o 
  -2   8   7       86.73       95.95     11.96 o 
   0   8   7        7.25       12.49      8.89 o 
   2   8   7       21.17       14.77      9.91 o 
   4   8   7       63.74       63.34     12.51 o 
   6   8   7       45.41       42.97     19.72 o 
 -24   0   8      153.74      149.96     28.88 o 
 -22   0   8       73.62       46.73     18.08 o 
 -20   0   8      259.31      242.11     27.84 o 
 -18   0   8      126.97      158.06     22.22 o 
 -16   0   8     2348.07     2421.93     76.53 o 
 -14   0   8     1286.87     1334.14     49.72 o 
 -12   0   8       63.75       82.79     12.34 o 
 -10   0   8      462.27      434.84     19.63 o 
  -8   0   8       62.44      102.75      8.96 o 
  -6   0   8    14170.39    14343.20    177.54 o 
  -4   0   8     5577.96     5239.66    105.58 o 
  -2   0   8        2.18        0.34      4.42 o 
   0   0   8     2331.50     2591.56     51.56 o 
   2   0   8     3023.40     2963.76     87.12 o 
   4   0   8     1337.87     1510.39     32.63 o 
   6   0   8      531.63      569.29     16.04 o 
   8   0   8      405.95      396.51     16.66 o 
  10   0   8      344.22      300.80     24.00 o 
  12   0   8     3198.59     2730.86     88.47 o 
  14   0   8      399.22      365.49     34.05 o 
  16   0   8      480.96      486.34     40.07 o 
  18   0   8        7.79        5.63     15.50 o 
 -23   1   8       66.70       47.50     13.66 o 
 -21   1   8      137.47      131.58     16.89 o 
 -19   1   8      107.69      111.46     14.55 o 
 -17   1   8        8.69       21.59     10.13 o 
 -15   1   8       32.02       22.25      6.31 o 
 -13   1   8     2080.83     2025.31     36.00 o 
 -11   1   8     1192.46     1223.46     24.50 o 
  -9   1   8     1352.39     1412.61     24.25 o 
  -7   1   8        0.36        5.07      3.83 o 
  -5   1   8     2068.60     1973.31     22.76 o 
  -3   1   8      624.37      635.31     17.53 o 
  -1   1   8      120.11      119.51      4.80 o 
   1   1   8     7946.84     8436.22     83.59 o 
   3   1   8       19.06       23.16      3.63 o 
   5   1   8       46.14       52.65      4.55 o 
   7   1   8       94.92       96.80      9.54 o 
   9   1   8       22.36       20.96      4.50 o 
  11   1   8        1.71        2.45      5.06 o 
  13   1   8      326.17      326.25     22.13 o 
  15   1   8       12.70       21.75     10.09 o 
  17   1   8       45.85       75.10     15.30 o 
 -22   2   8       46.28       49.94     17.18 o 
 -20   2   8       67.13       52.86     10.00 o 
 -18   2   8       93.18       84.69     10.55 o 
 -16   2   8       14.42       10.70      9.65 o 
 -14   2   8      128.78      156.24     11.39 o 
 -12   2   8        7.79        9.24      3.66 o 
 -10   2   8     4757.82     4807.42     51.51 o 
  -8   2   8     4180.91     4122.05     44.37 o 
  -6   2   8     5244.74     5875.16     51.71 o 
  -4   2   8      405.51      471.84     16.18 o 
  -2   2   8     3681.38     3836.23     47.82 o 
   0   2   8      363.02      316.65      8.03 o 
   2   2   8      278.79      307.67      8.76 o 
   4   2   8      605.50      669.44     14.39 o 
   6   2   8       16.70       16.16      4.16 o 
   8   2   8      509.02      480.41     16.72 o 
  10   2   8     1052.57     1015.45     28.84 o 
  12   2   8      341.29      369.06     28.68 o 
  14   2   8      339.90      362.78     24.45 o 
  16   2   8      118.80      135.10     18.40 o 
 -21   3   8      634.75      579.37     26.63 o 
 -19   3   8       13.31       10.87      7.41 o 
 -17   3   8       83.18       90.61      9.05 o 
 -15   3   8     1744.19     1775.98     31.72 o 
 -13   3   8     3246.06     3340.84     45.37 o 
 -11   3   8      718.41      757.75     16.38 o 
  -9   3   8     1635.46     1678.93     30.24 o 
  -7   3   8       10.55       12.36      4.28 o 
  -5   3   8      238.06      279.51     10.52 o 
  -3   3   8      595.14      690.00     14.18 o 
  -1   3   8     1667.25     1844.39     29.18 o 
   1   3   8     4283.75     4453.03     43.22 o 
   3   3   8       96.20       89.16      6.67 o 
   5   3   8     4600.89     4695.98     55.75 o 
   7   3   8     5721.66     5557.51     74.02 o 
   9   3   8     1814.65     1792.49     36.63 o 
  11   3   8        3.80        2.24      5.97 o 
  13   3   8        1.68      -10.41      6.94 o 
  15   3   8      139.03      112.34     29.60 o 
 -20   4   8      502.74      547.35     30.14 o 
 -18   4   8       26.79       29.58      9.37 o 
 -16   4   8        3.32        2.04      5.42 o 
 -14   4   8       10.11       11.24      5.34 o 
 -12   4   8      172.27      190.89     20.45 o 
 -10   4   8      844.41      834.12     18.14 o 
  -8   4   8     1365.43     1281.06     26.37 o 
  -6   4   8      340.26      327.50     10.84 o 
  -4   4   8     1774.21     1967.60     28.09 o 
  -2   4   8      530.60      539.79     16.85 o 
   0   4   8      200.76      182.67     18.56 o 
   2   4   8      293.82      292.27     13.01 o 
   4   4   8      336.62      324.78     13.71 o 
   6   4   8       33.13       26.70      6.48 o 
   8   4   8     1112.20     1061.04     33.15 o 
  10   4   8     1313.67     1411.93     30.15 o 
  12   4   8       76.12       90.74     14.54 o 
  14   4   8        1.35        8.13      9.50 o 
 -19   5   8        1.71       12.52     10.87 o 
 -17   5   8       23.74       30.91      9.17 o 
 -15   5   8        4.05       11.87      7.31 o 
 -13   5   8     3352.40     3414.99     48.45 o 
 -11   5   8     1150.76     1223.96     22.61 o 
  -9   5   8     1195.48     1206.04     21.97 o 
  -7   5   8     1442.73     1393.27     23.95 o 
  -5   5   8       28.79       23.62      6.15 o 
  -3   5   8     1560.11     1633.12     33.62 o 
  -1   5   8       28.03       34.84      7.03 o 
   1   5   8      540.67      493.31     27.38 o 
   3   5   8       23.78       25.65      8.59 o 
   5   5   8        0.02        1.28      4.42 o 
   7   5   8       26.81       18.38      7.06 o 
   9   5   8     1185.79     1160.54     37.59 o 
  11   5   8      741.28      765.82     23.66 o 
  13   5   8      364.72      411.40     19.22 o 
 -18   6   8        0.86      -14.60      9.74 o 
 -16   6   8       63.44       75.10     12.62 o 
 -14   6   8      656.84      664.42     22.46 o 
 -12   6   8      456.01      519.45     24.83 o 
 -10   6   8      442.20      393.83     16.53 o 
  -8   6   8      192.96      194.13     12.99 o 
  -6   6   8      330.02      321.12     16.59 o 
  -4   6   8       28.19       23.50      5.53 o 
  -2   6   8      318.79      312.91     18.04 o 
   0   6   8      275.08      241.33     13.56 o 
   2   6   8     1281.93     1208.15     36.40 o 
   4   6   8      191.60      193.40     15.19 o 
   6   6   8      494.21      498.23     28.83 o 
   8   6   8      835.01      845.16     28.34 o 
  10   6   8      154.60      197.96     16.48 o 
  12   6   8      420.57      473.26     21.33 o 
 -15   7   8      507.74      551.64     37.41 o 
 -13   7   8      114.97       63.12     28.59 o 
 -11   7   8      578.34      580.60     32.36 o 
  -9   7   8       21.79       31.25      7.63 o 
  -7   7   8      169.58      151.84     12.56 o 
  -5   7   8      662.37      645.95     21.83 o 
  -3   7   8       11.57       14.21      7.56 o 
  -1   7   8       82.79       98.15     12.76 o 
   1   7   8       24.50       15.24      6.79 o 
   3   7   8      257.52      290.66     19.41 o 
   5   7   8      180.78      201.46     21.82 o 
   7   7   8      319.19      320.77     26.37 o 
   9   7   8       98.67       77.93     19.69 o 
 -10   8   8     1003.57     1139.73     47.51 o 
  -8   8   8        1.76       -3.26      7.11 o 
  -6   8   8      663.57      627.69     23.42 o 
  -4   8   8       18.63       10.57      8.58 o 
  -2   8   8      115.54      130.31     19.79 o 
   0   8   8       25.81        9.27      8.70 o 
   2   8   8      737.66      714.25     29.88 o 
   4   8   8       30.40       33.76     13.73 o 
 -23   1   9       47.40       46.89     10.89 o 
 -21   1   9        5.61        8.54      7.14 o 
 -19   1   9       30.09       23.46      7.27 o 
 -17   1   9      123.66      136.89     17.37 o 
 -15   1   9     5751.57     5589.70     75.90 o 
 -13   1   9      140.54      110.25      8.79 o 
 -11   1   9      658.78      650.14     15.18 o 
  -9   1   9      974.27     1080.05     18.21 o 
  -7   1   9      776.66      766.72     13.27 o 
  -5   1   9      761.81      774.81     20.94 o 
  -3   1   9      231.61      260.35     16.42 o 
  -1   1   9      258.44      282.52      7.71 o 
   1   1   9      723.73      696.63     13.41 o 
   3   1   9     2542.08     2645.70     33.37 o 
   5   1   9       39.54       19.64      3.55 o 
   7   1   9        9.45        6.97      4.17 o 
   9   1   9        0.81       -0.51      3.62 o 
  11   1   9       73.70       61.51     11.54 o 
  13   1   9        0.04       -4.64      7.31 o 
  15   1   9      103.98      127.24     17.21 o 
  17   1   9      213.94      250.95     23.75 o 
 -22   2   9       20.72       21.33      9.04 o 
 -20   2   9        1.35        1.05      6.84 o 
 -18   2   9       37.05       27.52      7.71 o 
 -16   2   9        7.94        9.81      5.10 o 
 -14   2   9      444.63      452.19     16.97 o 
 -12   2   9     1308.12     1346.72     22.44 o 
 -10   2   9     2339.86     2242.37     31.93 o 
  -8   2   9      622.12      595.64     11.50 o 
  -6   2   9      575.50      561.68     13.86 o 
  -4   2   9     5290.28     5665.53     66.74 o 
  -2   2   9      995.36     1184.94     22.07 o 
   0   2   9      211.04      199.17      9.83 o 
   2   2   9      529.93      530.67     12.05 o 
   4   2   9        6.75        0.69      2.75 o 
   6   2   9      192.29      181.09      9.48 o 
   8   2   9        3.14       10.90      5.16 o 
  10   2   9      435.88      412.91     17.17 o 
  12   2   9      102.48       94.76     14.04 o 
  14   2   9       47.03       56.71     13.30 o 
  16   2   9       99.93      160.99     20.17 o 
 -21   3   9      279.82      242.08     20.29 o 
 -19   3   9       12.84        6.68     10.28 o 
 -17   3   9        1.95        0.34      5.14 o 
 -15   3   9      352.48      366.20     14.29 o 
 -13   3   9     4480.44     4403.78     62.66 o 
 -11   3   9       85.90       74.10      6.33 o 
  -9   3   9        0.24       -0.61      2.88 o 
  -7   3   9       22.16       23.32      6.94 o 
  -5   3   9      717.98      783.97     34.17 o 
  -3   3   9      571.33      556.70     14.75 o 
  -1   3   9     1596.31     1466.15     25.42 o 
   1   3   9     1316.18     1394.20     23.00 o 
   3   3   9        0.05        5.09      3.19 o 
   5   3   9      121.87      119.87      9.38 o 
   7   3   9      192.41      148.52     26.67 o 
   9   3   9       86.06       71.68     15.42 o 
  11   3   9       10.11        9.52      6.68 o 
  13   3   9       35.75       30.75     14.87 o 
  15   3   9       80.05      116.00     17.93 o 
 -20   4   9       54.55       40.66     10.57 o 
 -18   4   9       56.57       53.65      8.74 o 
 -16   4   9       71.11       84.36      9.17 o 
 -14   4   9        0.52        3.89      5.24 o 
 -12   4   9     6775.86     6851.82     73.44 o 
 -10   4   9     1754.32     1715.96     27.60 o 
  -8   4   9       26.21       24.46      5.54 o 
  -6   4   9       21.54       10.60      4.49 o 
  -4   4   9     1029.45     1108.95     27.47 o 
  -2   4   9      152.74      137.40     10.02 o 
   0   4   9     1094.89     1142.71     27.32 o 
   2   4   9      185.08      191.81      9.81 o 
   4   4   9     2038.19     2071.83     33.58 o 
   6   4   9      500.04      500.51     16.45 o 
   8   4   9     1872.24     1885.38     46.16 o 
  10   4   9     1208.28     1235.37     32.51 o 
  12   4   9      103.19      103.46     12.67 o 
  14   4   9        5.58       -8.66      9.61 o 
 -19   5   9       82.81       85.61     15.95 o 
 -17   5   9      104.83      128.49     13.81 o 
 -15   5   9       29.52       35.34      7.57 o 
 -13   5   9      555.01      619.09     32.72 o 
 -11   5   9     2366.60     2420.83     33.51 o 
  -9   5   9      133.08      137.58     11.08 o 
  -7   5   9      373.46      371.02     15.48 o 
  -5   5   9       13.99       14.59      5.97 o 
  -3   5   9      408.92      439.42     17.36 o 
  -1   5   9      589.29      651.69     26.48 o 
   1   5   9       77.11       66.19      9.15 o 
   3   5   9      472.28      467.52     17.71 o 
   5   5   9      525.42      536.87     17.66 o 
   7   5   9      480.00      434.98     19.13 o 
   9   5   9      140.91      109.78     18.51 o 
  11   5   9       13.72       14.77     10.52 o 
  13   5   9       13.52       12.26      9.12 o 
 -18   6   9        7.30      -10.51     10.42 o 
 -16   6   9        3.59       11.12     11.11 o 
 -14   6   9      164.30      176.68     19.83 o 
 -12   6   9      820.95      772.48     50.01 o 
 -10   6   9      435.30      385.04     22.27 o 
  -8   6   9      348.74      334.41     14.58 o 
  -6   6   9      119.74      124.38     11.37 o 
  -4   6   9       57.30       76.47      8.58 o 
  -2   6   9       32.98       27.97      6.59 o 
   0   6   9      557.93      516.76     18.27 o 
   2   6   9      331.62      361.64     16.27 o 
   4   6   9        2.01        0.58      5.53 o 
   6   6   9      374.54      411.23     27.16 o 
   8   6   9     2217.27     2274.96     62.67 o 
  10   6   9      404.50      406.22     28.77 o 
 -15   7   9      409.67      430.76     45.13 o 
 -13   7   9        8.58        3.67     15.56 o 
 -11   7   9      226.77      215.98     33.36 o 
  -9   7   9       69.06       66.98     15.72 o 
  -7   7   9        0.78        1.60      7.07 o 
  -5   7   9      566.30      597.81     24.56 o 
  -3   7   9      154.28      148.46     14.66 o 
  -1   7   9       36.21       43.26      8.04 o 
   1   7   9      563.92      586.39     21.45 o 
   3   7   9      121.34      137.74     15.12 o 
   5   7   9      136.32      120.65     52.73 o 
   7   7   9       53.62       70.74     15.85 o 
 -10   8   9      273.41      303.31     41.45 o 
  -8   8   9       12.29        9.79      9.10 o 
  -6   8   9     1059.62     1066.47     35.22 o 
  -4   8   9        0.21       -2.96      8.29 o 
  -2   8   9      200.64      220.11     18.73 o 
   0   8   9       56.62       72.25     12.87 o 
   2   8   9      393.62      404.67     24.22 o 
   4   8   9      236.87      229.80     24.99 o 
 -24   0  10      226.36      259.83     24.02 o 
 -22   0  10       32.91       30.49     16.02 o 
 -20   0  10      388.24      416.41     33.59 o 
 -18   0  10      466.41      449.43     23.72 o 
 -16   0  10        1.46        7.73      7.17 o 
 -14   0  10       40.49       17.41      6.76 o 
 -12   0  10      145.78      127.23     10.90 o 
 -10   0  10      929.63      898.66     23.72 o 
  -8   0  10      124.89       79.48      6.82 o 
  -6   0  10    20574.62    21924.11    265.94 o 
  -4   0  10     3350.82     3736.95     84.74 o 
  -2   0  10       78.16       84.17     11.60 o 
   0   0  10     6660.87     6605.69     90.91 o 
   2   0  10     4347.64     4789.76     72.95 o 
   4   0  10       30.43       31.00     13.58 o 
   6   0  10      174.69      195.64     10.71 o 
   8   0  10       11.13       12.69      6.14 o 
  10   0  10       45.22       48.23     14.70 o 
  12   0  10      462.46      469.00     35.54 o 
  14   0  10      636.01      718.97     47.48 o 
  16   0  10      922.89      971.87     58.45 o 
 -23   1  10      159.71      163.03     23.38 o 
 -21   1  10        4.89        5.21      7.03 o 
 -19   1  10      125.17      124.43     12.25 o 
 -17   1  10      186.17      204.91     13.55 o 
 -15   1  10     1942.01     1969.08     37.65 o 
 -13   1  10     1161.78     1217.75     23.21 o 
 -11   1  10        0.02        0.52      3.24 o 
  -9   1  10     1114.53     1122.84     18.50 o 
  -7   1  10     2075.34     2167.53     26.11 o 
  -5   1  10      920.83      891.31     23.66 o 
  -3   1  10       19.16       22.91      5.49 o 
  -1   1  10      307.14      275.27      8.12 o 
   1   1  10       63.50       84.90      5.48 o 
   3   1  10      223.31      264.10      8.30 o 
   5   1  10       67.41       68.70      5.54 o 
   7   1  10        0.38       -2.05      3.46 o 
   9   1  10       94.72       81.54      7.41 o 
  11   1  10      231.20      198.24     17.50 o 
  13   1  10       69.74       76.94     15.07 o 
  15   1  10        1.21       -4.57      8.73 o 
 -22   2  10      442.08      497.08     23.41 o 
 -20   2  10        1.85       -3.25      6.59 o 
 -18   2  10        1.74       -5.36      5.40 o 
 -16   2  10       12.14       11.38      6.13 o 
 -14   2  10      531.02      491.88     17.52 o 
 -12   2  10       83.66       82.76      7.47 o 
 -10   2  10      141.78      120.71      6.38 o 
  -8   2  10     2418.24     2545.99     28.33 o 
  -6   2  10     4687.57     4823.99     49.46 o 
  -4   2  10     1869.72     1933.73     33.50 o 
  -2   2  10       63.27       64.53      7.31 o 
   0   2  10      184.78      196.28      7.03 o 
   2   2  10      868.63      793.56     15.62 o 
   4   2  10       35.05       38.82      5.02 o 
   6   2  10       17.06       22.06      5.02 o 
   8   2  10      831.03      793.74     22.75 o 
  10   2  10       28.06       33.18      7.51 o 
  12   2  10        5.73       11.90      8.56 o 
  14   2  10       75.68       70.97     14.51 o 
  16   2  10      546.16      636.08     38.49 o 
 -21   3  10      223.39      248.35     17.91 o 
 -19   3  10      411.49      437.67     20.13 o 
 -17   3  10        2.13       -1.45      5.01 o 
 -15   3  10       83.06      100.97     16.07 o 
 -13   3  10    12605.51    12440.76    118.46 o 
 -11   3  10       72.54       66.39      6.17 o 
  -9   3  10       25.29       26.26      4.02 o 
  -7   3  10        9.63        6.11      3.21 o 
  -5   3  10      381.38      445.19     18.84 o 
  -3   3  10       12.97       17.58      4.43 o 
  -1   3  10      559.88      555.87     15.35 o 
   1   3  10     1809.84     1916.56     27.40 o 
   3   3  10        0.49        3.17      3.23 o 
   5   3  10     1049.24     1041.16     25.15 o 
   7   3  10     2998.08     2920.80     67.58 o 
   9   3  10       59.54       53.72      8.70 o 
  11   3  10       47.27       63.02      9.77 o 
  13   3  10        0.00       13.05      9.40 o 
  15   3  10        7.19       15.14     10.92 o 
 -20   4  10       91.47      113.29     13.73 o 
 -18   4  10       56.29       55.47      9.03 o 
 -16   4  10      312.92      308.11     14.68 o 
 -14   4  10      253.81      279.19     14.98 o 
 -12   4  10     1293.80     1310.42     24.48 o 
 -10   4  10      618.45      593.67     13.99 o 
  -8   4  10       11.63       13.27      5.02 o 
  -6   4  10       25.15       25.06      5.62 o 
  -4   4  10       27.90       25.56      9.45 o 
  -2   4  10       26.25       21.91      5.97 o 
   0   4  10      170.42      154.01     19.74 o 
   2   4  10      345.79      355.55     12.92 o 
   4   4  10      488.90      460.99     17.78 o 
   6   4  10      360.10      343.13     27.22 o 
   8   4  10      866.64      885.30     30.78 o 
  10   4  10        6.11        4.15      6.42 o 
  12   4  10       55.43       81.62     11.87 o 
  14   4  10       52.76       52.79     19.35 o 
 -19   5  10       75.31       67.52     21.82 o 
 -17   5  10       79.89       65.66     14.39 o 
 -15   5  10       39.18       59.95     14.07 o 
 -13   5  10      396.29      400.39     19.12 o 
 -11   5  10      492.36      475.49     19.63 o 
  -9   5  10      353.07      364.94     20.67 o 
  -7   5  10      175.13      148.36     13.47 o 
  -5   5  10        0.06        0.40      5.07 o 
  -3   5  10      673.36      623.22     21.14 o 
  -1   5  10     3494.95     3569.75     58.52 o 
   1   5  10      404.38      401.88     25.70 o 
   3   5  10       19.72       10.66      6.76 o 
   5   5  10        1.23       -1.06      4.83 o 
   7   5  10        0.87        3.89     11.54 o 
   9   5  10        8.17        7.14     16.74 o 
  11   5  10       29.79       19.58     10.60 o 
 -18   6  10        7.70       12.44     12.44 o 
 -16   6  10       76.48       58.75     24.40 o 
 -14   6  10      187.34      205.85     21.09 o 
 -12   6  10      258.36      258.01     33.13 o 
 -10   6  10      652.29      722.53     31.66 o 
  -8   6  10      313.21      333.14     19.78 o 
  -6   6  10        8.57        3.29      7.22 o 
  -4   6  10        8.68       12.32      6.49 o 
  -2   6  10       97.83       95.60     11.19 o 
   0   6  10      551.67      536.03     21.90 o 
   2   6  10       43.01       37.61      8.96 o 
   4   6  10       22.05        7.03      7.28 o 
   6   6  10      611.12      678.46     35.37 o 
   8   6  10      680.19      680.83     53.88 o 
  10   6  10       22.38       11.95     22.48 o 
 -15   7  10        3.64       -6.60     16.99 o 
 -13   7  10      181.46      203.12     34.10 o 
 -11   7  10       32.34       31.52     18.95 o 
  -9   7  10       81.62       76.53     12.02 o 
  -7   7  10      138.12      167.82     15.63 o 
  -5   7  10       26.42       23.62      9.15 o 
  -3   7  10       17.47       10.29      7.97 o 
  -1   7  10      475.58      468.14     19.18 o 
   1   7  10      921.89      975.19     27.64 o 
   3   7  10     1239.25     1255.72     37.34 o 
   5   7  10        0.47        6.15     10.32 o 
   7   7  10      444.73      437.02     52.30 o 
 -10   8  10       25.99       36.23     22.22 o 
  -8   8  10       12.91       10.87      9.25 o 
  -6   8  10        6.26       -0.42      9.10 o 
  -4   8  10       24.16       19.26     12.96 o 
  -2   8  10       66.81       68.73     13.21 o 
   0   8  10        0.89       -1.32      8.36 o 
   2   8  10       71.48      104.60     18.01 o 
 -23   1  11       54.21       63.35     11.82 o 
 -21   1  11        0.33       11.74      7.56 o 
 -19   1  11        0.45        3.15      6.20 o 
 -17   1  11     3889.11     3846.15     53.68 o 
 -15   1  11     7996.13     7957.05     86.37 o 
 -13   1  11      773.37      746.06     17.77 o 
 -11   1  11        1.03       -4.28      2.85 o 
  -9   1  11      185.61      183.13      9.76 o 
  -7   1  11     1156.83     1307.69     18.02 o 
  -5   1  11      345.76      380.99     23.83 o 
  -3   1  11      921.48      918.69     24.77 o 
  -1   1  11     1937.30     2358.63     32.60 o 
   1   1  11      682.55      800.09     15.78 o 
   3   1  11      172.08      134.33      6.68 o 
   5   1  11       19.38       11.39      3.65 o 
   7   1  11      629.81      494.27     15.27 o 
   9   1  11      391.75      356.90     19.44 o 
  11   1  11        5.86        0.88      8.27 o 
  13   1  11      659.26      696.18     32.43 o 
  15   1  11      575.32      704.87     35.05 o 
 -22   2  11      384.59      479.39     23.41 o 
 -20   2  11      116.66      127.55     13.52 o 
 -18   2  11        4.16       -0.47      6.07 o 
 -16   2  11      696.37      765.37     24.87 o 
 -14   2  11     2110.03     2015.33     29.82 o 
 -12   2  11       48.72       54.21      5.25 o 
 -10   2  11       70.78      104.10      6.02 o 
  -8   2  11     2619.18     2761.86     30.00 o 
  -6   2  11        0.16        7.28      4.12 o 
  -4   2  11        3.05        4.66      3.73 o 
  -2   2  11     2787.31     2739.33     40.98 o 
   0   2  11      225.06      252.43      8.22 o 
   2   2  11     1908.61     2000.38     28.34 o 
   4   2  11     1471.95     1391.17     26.07 o 
   6   2  11      452.63      486.69     15.16 o 
   8   2  11       55.88       52.24      8.03 o 
  10   2  11      340.98      332.40     16.85 o 
  12   2  11      117.40       99.78     14.82 o 
  14   2  11      850.36      980.29     46.42 o 
 -21   3  11      125.65      114.26     13.71 o 
 -19   3  11      126.41      151.49     13.74 o 
 -17   3  11      248.13      245.52     16.48 o 
 -15   3  11      393.61      383.85     16.63 o 
 -13   3  11      515.87      501.98     13.39 o 
 -11   3  11      632.53      655.26     14.32 o 
  -9   3  11      201.61      222.30     12.56 o 
  -7   3  11        0.49        0.98      5.24 o 
  -5   3  11       43.53       26.52      5.44 o 
  -3   3  11       10.90        5.17      4.04 o 
  -1   3  11       50.89       33.07      8.35 o 
   1   3  11      213.92      245.78      8.92 o 
   3   3  11        0.04        3.33      3.61 o 
   5   3  11        0.92        3.24      4.86 o 
   7   3  11       24.23       21.74      8.24 o 
   9   3  11      400.42      425.70     18.44 o 
  11   3  11       57.70       63.66     10.29 o 
  13   3  11       90.96       97.24     16.52 o 
 -20   4  11        0.49       -7.84      9.60 o 
 -18   4  11       84.35       62.61     10.87 o 
 -16   4  11       55.81       43.78      9.10 o 
 -14   4  11      283.77      319.46     24.43 o 
 -12   4  11       52.68       58.62      7.26 o 
 -10   4  11     1267.79     1296.17     24.64 o 
  -8   4  11      129.50      173.47     10.63 o 
  -6   4  11        3.57        9.86      4.87 o 
  -4   4  11       30.27       48.99      6.50 o 
  -2   4  11      444.52      363.94     19.17 o 
   0   4  11      395.65      358.04     19.51 o 
   2   4  11      558.59      553.78     24.60 o 
   4   4  11     1996.49     2064.95     88.73 o 
   6   4  11     1534.65     1520.29     45.01 o 
   8   4  11     1053.49      970.26     49.49 o 
  10   4  11      928.82      865.29     35.57 o 
  12   4  11        3.40        5.25      9.42 o 
 -19   5  11        1.70        9.01     10.94 o 
 -17   5  11      143.68      159.00     15.06 o 
 -15   5  11      254.57      295.90     21.04 o 
 -13   5  11      925.91      972.32     28.95 o 
 -11   5  11      327.54      363.30     17.70 o 
  -9   5  11        1.28       -8.27      5.52 o 
  -7   5  11      126.67       88.28     11.71 o 
  -5   5  11      103.38       98.68     19.92 o 
  -3   5  11       31.45       40.46      8.35 o 
  -1   5  11       48.65       24.24      8.12 o 
   1   5  11     1477.16     1369.86     34.54 o 
   3   5  11        3.56       -7.99      5.47 o 
   5   5  11        4.85       -0.40      6.34 o 
   7   5  11        8.15        1.84     11.02 o 
   9   5  11      165.27      163.68     26.64 o 
  11   5  11        5.77        9.33     10.48 o 
 -16   6  11       32.38        6.71      9.52 o 
 -14   6  11        1.93       19.98     16.42 o 
 -12   6  11      154.40      134.23     27.27 o 
 -10   6  11      183.95      204.36     14.48 o 
  -8   6  11      228.02      277.63     16.36 o 
  -6   6  11      187.03      195.45     14.10 o 
  -4   6  11        6.76        3.24      6.12 o 
  -2   6  11      241.13      219.92     22.43 o 
   0   6  11        0.18        6.13      6.56 o 
   2   6  11      524.38      487.54     22.50 o 
   4   6  11        9.88       10.75      7.85 o 
   6   6  11      293.31      279.78     24.52 o 
   8   6  11     1081.17     1026.25     42.50 o 
 -13   7  11       12.33       14.35     16.94 o 
 -11   7  11       44.19       65.97     23.08 o 
  -9   7  11       45.67       40.60     12.07 o 
  -7   7  11       12.33       15.70     12.43 o 
  -5   7  11       62.59       64.40     11.86 o 
  -3   7  11       48.77       49.12      9.12 o 
  -1   7  11      256.63      266.20     19.57 o 
   1   7  11     2106.43     2110.68     62.89 o 
   3   7  11      598.69      605.09     38.92 o 
   5   7  11        7.24       -3.01     10.97 o 
  -8   8  11      519.45      583.36     35.40 o 
  -6   8  11       17.83        1.18      8.75 o 
  -4   8  11       29.19       19.93     10.17 o 
  -2   8  11        9.68        6.34      9.23 o 
   0   8  11       27.42       19.43     12.27 o 
 -24   0  12      413.24      561.79     31.79 o 
 -22   0  12        0.94       -4.72      8.62 o 
 -20   0  12      394.17      391.02     49.98 o 
 -18   0  12      102.10       80.95     12.62 o 
 -16   0  12     4108.84     4207.12     77.90 o 
 -14   0  12     1192.92     1145.35     32.47 o 
 -12   0  12      258.99      249.61     13.93 o 
 -10   0  12      924.29      941.84     24.18 o 
  -8   0  12     2702.19     2983.27     50.52 o 
  -6   0  12     2952.44     2971.08     75.90 o 
  -4   0  12        8.88       -1.61      5.91 o 
  -2   0  12     1091.05     1094.06     23.42 o 
   0   0  12     2257.66     2326.56     80.18 o 
   2   0  12      198.04      172.32     11.50 o 
   4   0  12      190.35      158.13     12.26 o 
   6   0  12       21.22       23.56      6.11 o 
   8   0  12     3140.18     2677.18     55.56 o 
  10   0  12      177.22      164.08     22.85 o 
  12   0  12       77.70       86.75     20.84 o 
  14   0  12      369.61      387.24     37.32 o 
 -23   1  12        6.69        6.23      7.77 o 
 -21   1  12      172.14      209.76     14.31 o 
 -19   1  12      244.62      245.53     17.21 o 
 -17   1  12      692.36      727.72     20.48 o 
 -15   1  12       19.12       27.42      6.00 o 
 -13   1  12      822.75      799.76     19.71 o 
 -11   1  12       43.68       60.36      5.58 o 
  -9   1  12      194.42      170.58     12.60 o 
  -7   1  12     1108.55     1124.35     29.38 o 
  -5   1  12      533.19      404.73     17.02 o 
  -3   1  12      679.68      757.70     23.30 o 
  -1   1  12      231.39      272.49      9.08 o 
   1   1  12      142.25      150.45      7.50 o 
   3   1  12      112.62      122.94      6.80 o 
   5   1  12      415.56      392.07     11.78 o 
   7   1  12      488.88      474.25     16.08 o 
   9   1  12      200.26      213.97     13.56 o 
  11   1  12       64.08      101.71     15.16 o 
  13   1  12       16.16       50.61     13.55 o 
  15   1  12        3.97       27.19     12.64 o 
 -22   2  12        0.48        1.45     10.17 o 
 -20   2  12        4.64        8.33      7.36 o 
 -18   2  12        2.98        6.32      5.60 o 
 -16   2  12      465.13      480.16     19.45 o 
 -14   2  12     1934.46     1932.82     27.69 o 
 -12   2  12       48.10       43.66      5.73 o 
 -10   2  12      162.96      136.02      6.57 o 
  -8   2  12     1665.95     1770.10     32.02 o 
  -6   2  12      182.36      212.24     13.92 o 
  -4   2  12      710.69      779.73     19.73 o 
  -2   2  12     1360.48     1343.93     26.98 o 
   0   2  12      904.09      870.50     16.03 o 
   2   2  12     1853.26     1837.88     27.55 o 
   4   2  12      544.86      569.53     15.22 o 
   6   2  12      307.76      246.46     11.75 o 
   8   2  12      522.56      419.13     17.54 o 
  10   2  12       83.17       69.07      9.80 o 
  12   2  12      222.03      296.34     22.66 o 
  14   2  12      222.33      227.45     24.43 o 
 -21   3  12       48.41       39.97     13.88 o 
 -19   3  12      133.42      103.48     15.49 o 
 -17   3  12     1432.59     1403.30     42.35 o 
 -15   3  12     3839.45     3840.42     98.71 o 
 -13   3  12     1721.76     1729.29     29.54 o 
 -11   3  12      228.71      232.52     13.86 o 
  -9   3  12      117.77      121.28      9.80 o 
  -7   3  12        9.18       29.15      6.07 o 
  -5   3  12      171.66      159.78      9.97 o 
  -3   3  12        1.86        0.98      3.86 o 
  -1   3  12     2435.99     2497.09     40.13 o 
   1   3  12     3640.49     3652.16     53.04 o 
   3   3  12     2919.63     2945.89    135.32 o 
   5   3  12      317.94      282.75     19.29 o 
   7   3  12        0.92        3.18      5.46 o 
   9   3  12      192.24      148.44     16.48 o 
  11   3  12      517.33      602.22     29.80 o 
  13   3  12       10.10       -1.66     14.24 o 
 -20   4  12       22.84        2.49     10.78 o 
 -18   4  12      301.25      296.75     18.24 o 
 -16   4  12      144.20      140.82     13.25 o 
 -14   4  12       36.09       26.77     12.99 o 
 -12   4  12     1165.07     1189.14     25.57 o 
 -10   4  12      980.66      927.33     23.85 o 
  -8   4  12     1689.82     1638.44     32.04 o 
  -6   4  12      221.63      227.42     12.04 o 
  -4   4  12        1.40       -6.79      5.09 o 
  -2   4  12       23.73       38.97     12.40 o 
   0   4  12     3462.06     3487.77     99.32 o 
   2   4  12      612.58      613.62     26.64 o 
   4   4  12      161.67      203.03     35.11 o 
   6   4  12       35.42       39.29     10.78 o 
   8   4  12      496.12      496.30     26.99 o 
  10   4  12      270.33      227.48     21.93 o 
  12   4  12      209.33      236.54     33.70 o 
 -19   5  12      269.84      246.61     23.27 o 
 -17   5  12      102.95       89.24     12.77 o 
 -15   5  12      255.68      273.70     16.74 o 
 -13   5  12       26.10       16.23      9.52 o 
 -11   5  12        0.10        8.57      6.11 o 
  -9   5  12       66.74       68.74     11.58 o 
  -7   5  12      335.13      319.11     19.28 o 
  -5   5  12      134.20      120.41     13.66 o 
  -3   5  12        1.66       -1.81      6.00 o 
  -1   5  12     3422.43     3298.43    216.10 o 
   1   5  12     5388.80     5415.72     97.80 o 
   3   5  12      136.55      145.20     16.54 o 
   5   5  12        4.07        4.79      8.68 o 
   7   5  12        0.93        4.82     12.52 o 
   9   5  12       25.79       19.44     10.79 o 
  11   5  12       36.47       31.23     21.76 o 
 -16   6  12       13.34       -4.50      9.92 o 
 -14   6  12       41.88       26.58     16.94 o 
 -12   6  12       12.92       15.96     16.08 o 
 -10   6  12     1075.82     1043.47     29.96 o 
  -8   6  12       36.24       41.03     10.51 o 
  -6   6  12       33.76       29.02      9.38 o 
  -4   6  12      126.47      110.03     14.63 o 
  -2   6  12      108.84      101.03     12.16 o 
   0   6  12       81.49       95.39     12.27 o 
   2   6  12        7.11        7.08      7.53 o 
   4   6  12       47.54       44.98     10.25 o 
   6   6  12       18.07       38.06     17.68 o 
   8   6  12      925.27     1138.08     62.87 o 
 -13   7  12        0.51       10.68     15.90 o 
 -11   7  12       46.29       32.09     19.41 o 
  -9   7  12       97.60       87.79     15.97 o 
  -7   7  12        8.24       16.58     11.01 o 
  -5   7  12       62.46       64.31     11.78 o 
  -3   7  12      831.46      831.60     25.79 o 
  -1   7  12      514.71      521.67     21.17 o 
   1   7  12      819.04      857.93     27.20 o 
   3   7  12      542.20      564.62     33.44 o 
   5   7  12        0.77        4.62     10.91 o 
  -6   8  12      674.10      759.73     37.74 o 
  -4   8  12       64.19       70.10     13.13 o 
  -2   8  12       14.53        9.85      9.74 o 
 -23   1  13      263.91      302.21     20.80 o 
 -21   1  13      450.08      462.73     19.16 o 
 -19   1  13       27.86       25.80      7.00 o 
 -17   1  13     3298.39     3337.61     49.74 o 
 -15   1  13     3419.20     3373.33     46.02 o 
 -13   1  13        1.91       -2.06      3.96 o 
 -11   1  13      360.42      373.42     11.27 o 
  -9   1  13      287.57      342.44     16.95 o 
  -7   1  13      731.09      766.52     24.71 o 
  -5   1  13       18.96       36.93      7.49 o 
  -3   1  13     1118.40     1041.43     29.05 o 
  -1   1  13     2390.14     2197.13     45.87 o 
   1   1  13      556.28      590.25     14.48 o 
   3   1  13       57.18       67.46      5.88 o 
   5   1  13       14.74        2.78      4.26 o 
   7   1  13     1005.27      918.27     21.70 o 
   9   1  13       57.85       46.22      8.51 o 
  11   1  13      120.26       86.17     14.24 o 
  13   1  13       64.97       86.51     15.87 o 
 -22   2  13       19.71        7.87      8.46 o 
 -20   2  13        1.58        5.03      7.29 o 
 -18   2  13      179.54      191.59     14.83 o 
 -16   2  13     1236.66     1285.24     31.94 o 
 -14   2  13     3165.54     3142.24     44.24 o 
 -12   2  13       33.79       30.27      5.51 o 
 -10   2  13      357.79      345.65     15.43 o 
  -8   2  13      422.60      420.78     22.41 o 
  -6   2  13     1241.33     1279.82     26.91 o 
  -4   2  13      333.13      335.87     13.61 o 
  -2   2  13     1547.80     1395.09     28.57 o 
   0   2  13     1802.22     1700.58     46.26 o 
   2   2  13      705.76      642.56     19.65 o 
   4   2  13       12.37       17.46      4.99 o 
   6   2  13       28.40       23.43      6.95 o 
   8   2  13      700.86      582.70     40.79 o 
  10   2  13        9.93       -3.88      7.20 o 
  12   2  13      115.88      126.54     25.43 o 
 -21   3  13        4.34       -6.89      7.76 o 
 -19   3  13     1020.76     1045.27     31.88 o 
 -17   3  13     1999.03     2152.75     44.87 o 
 -15   3  13      150.71      137.27     12.02 o 
 -13   3  13        0.42       -1.74      4.95 o 
 -11   3  13       34.20       37.51      6.27 o 
  -9   3  13       44.29       58.41      7.90 o 
  -7   3  13      306.89      349.27     14.19 o 
  -5   3  13       77.15       76.34      9.68 o 
  -3   3  13      717.40      729.70     20.04 o 
  -1   3  13     4090.42     4216.65     59.32 o 
   1   3  13      338.18      275.67     22.82 o 
   3   3  13      198.67      204.61     16.90 o 
   5   3  13        1.46        6.72      7.41 o 
   7   3  13        3.22        1.25      5.92 o 
   9   3  13       50.72       74.83     13.49 o 
  11   3  13      120.93      127.68     25.78 o 
 -20   4  13        4.22       10.34      8.70 o 
 -18   4  13      425.55      409.87     31.23 o 
 -16   4  13     2539.60     2490.32     49.12 o 
 -14   4  13     1623.45     1602.70     51.20 o 
 -12   4  13        0.02       -2.87      4.66 o 
 -10   4  13       30.38       18.82      6.42 o 
  -8   4  13      186.54      204.71     12.22 o 
  -6   4  13      806.04      742.28     20.67 o 
  -4   4  13       18.93       13.43      7.24 o 
  -2   4  13        0.88       -1.18      6.15 o 
   0   4  13      183.44      157.67     15.62 o 
   2   4  13       16.40       -2.82      6.66 o 
   4   4  13      133.76      106.19     14.71 o 
   6   4  13       61.52       79.19     21.90 o 
   8   4  13      273.70      307.90     23.06 o 
  10   4  13        8.45       16.09     12.09 o 
 -19   5  13      680.00      739.52     29.45 o 
 -17   5  13       12.88        7.74      6.94 o 
 -15   5  13      189.74      194.06     14.44 o 
 -13   5  13        8.47       24.20     10.99 o 
 -11   5  13       21.86       23.78      8.97 o 
  -9   5  13        0.19        4.67      6.97 o 
  -7   5  13       10.64        6.79      8.53 o 
  -5   5  13        1.76        8.42      7.26 o 
  -3   5  13      208.45      179.53     21.30 o 
  -1   5  13        0.88       -1.30     12.46 o 
   1   5  13     3419.41     3553.61     75.44 o 
   3   5  13        9.30        7.30      8.81 o 
   5   5  13        1.37       -3.62      7.72 o 
   7   5  13       80.69       72.63     20.96 o 
   9   5  13       19.76       16.12     11.57 o 
 -16   6  13        1.03       -4.31     14.24 o 
 -14   6  13       27.56       32.44     18.77 o 
 -12   6  13      141.11      121.77     16.83 o 
 -10   6  13        1.51       -2.05      8.32 o 
  -8   6  13      206.09      247.62     19.26 o 
  -6   6  13        4.02       -1.13     10.10 o 
  -4   6  13      105.62       85.53     13.66 o 
  -2   6  13      592.91      581.40     28.68 o 
   0   6  13       72.54       89.06     33.27 o 
   2   6  13      289.71      245.41     21.35 o 
   4   6  13       21.90       24.87     11.16 o 
   6   6  13        0.12        5.05     15.04 o 
 -13   7  13      319.83      324.38     41.22 o 
 -11   7  13      443.78      484.39     47.25 o 
  -9   7  13      228.77      324.28     25.39 o 
  -7   7  13        0.70        8.39     10.59 o 
  -5   7  13       18.63       16.46      8.65 o 
  -3   7  13      311.47      300.80     19.51 o 
  -1   7  13       84.13      123.13     17.54 o 
   1   7  13      676.33      764.41     29.62 o 
   3   7  13      368.85      401.80     48.93 o 
 -22   0  14       36.14       57.41     21.13 o 
 -20   0  14      307.91      307.86     21.93 o 
 -18   0  14      194.32      156.90     15.67 o 
 -16   0  14     4163.10     4202.87     76.91 o 
 -14   0  14     4046.09     4172.94    110.17 o 
 -12   0  14     3192.13     3222.77     57.00 o 
 -10   0  14        2.87       10.35      6.29 o 
  -8   0  14       97.92       84.11     14.87 o 
  -6   0  14       60.59       93.81     14.98 o 
  -4   0  14     1940.72     1735.57     57.18 o 
  -2   0  14     2073.12     2046.72     37.93 o 
   0   0  14      741.91      725.90     22.04 o 
   2   0  14      103.45      107.08     12.69 o 
   4   0  14      186.48      123.07      9.96 o 
   6   0  14     2953.26     2390.41     52.97 o 
   8   0  14      187.73      198.22     24.83 o 
  10   0  14       61.16       34.05     15.67 o 
  12   0  14       53.60      129.00     24.74 o 
 -23   1  14      500.65      612.13     27.64 o 
 -21   1  14        0.08       -6.29      7.02 o 
 -19   1  14      128.67      144.32     13.83 o 
 -17   1  14      828.16      826.41     29.75 o 
 -15   1  14       17.84       25.08      7.00 o 
 -13   1  14      375.75      344.14     14.87 o 
 -11   1  14        0.15       31.04     28.41 o 
  -9   1  14      314.19      305.46     17.35 o 
  -7   1  14        3.32       -1.00      5.52 o 
  -5   1  14      187.92      163.58     13.00 o 
  -3   1  14     3716.95     3782.28     67.26 o 
  -1   1  14      526.46      512.07     26.21 o 
   1   1  14       10.80       15.92      4.62 o 
   3   1  14      123.61      112.90      8.61 o 
   5   1  14      370.69      365.51     14.06 o 
   7   1  14       27.42       27.69      6.20 o 
   9   1  14        0.04       -1.51      7.37 o 
  11   1  14        6.27       13.26     13.49 o 
  13   1  14      306.27      327.13     36.57 o 
 -22   2  14       90.19       73.59     13.04 o 
 -20   2  14      477.49      483.68     22.69 o 
 -18   2  14      146.18      158.56     14.10 o 
 -16   2  14     1563.56     1566.94     78.91 o 
 -14   2  14      147.60      144.25      9.73 o 
 -12   2  14       18.27       24.67      5.49 o 
 -10   2  14      178.67      182.61     11.62 o 
  -8   2  14      294.95      339.64     14.72 o 
  -6   2  14      117.71      131.65      9.91 o 
  -4   2  14      554.73      559.36     17.94 o 
  -2   2  14       73.64       58.20      7.97 o 
   0   2  14      195.41      194.11     13.34 o 
   2   2  14      520.12      499.98     18.15 o 
   4   2  14      695.45      660.01     18.50 o 
   6   2  14      722.82      640.15     33.00 o 
   8   2  14      534.66      446.69     23.97 o 
  10   2  14       52.60       65.17     13.24 o 
  12   2  14       67.90       41.16     19.75 o 
 -21   3  14       20.97       15.22      9.29 o 
 -19   3  14        0.18       -5.88      7.38 o 
 -17   3  14     2544.25     2681.72     73.36 o 
 -15   3  14       72.26       96.75     12.01 o 
 -13   3  14      359.53      332.05     13.46 o 
 -11   3  14      199.34      208.26     12.68 o 
  -9   3  14      853.80      790.02     22.19 o 
  -7   3  14       78.87       90.68      9.96 o 
  -5   3  14      129.73      118.30      9.71 o 
  -3   3  14      340.35      335.32     21.11 o 
  -1   3  14     5726.04     5879.17     77.45 o 
   1   3  14       51.77       54.17     10.90 o 
   3   3  14     1159.39     1222.06     39.03 o 
   5   3  14        9.68       14.58     19.26 o 
   7   3  14       56.20       59.33     10.07 o 
   9   3  14       71.29       98.15     15.45 o 
  11   3  14       47.91       77.51     22.74 o 
 -20   4  14      131.46      135.73     22.42 o 
 -18   4  14     1177.21     1157.83     33.83 o 
 -16   4  14      392.05      396.72     20.11 o 
 -14   4  14       49.06       42.00      9.08 o 
 -12   4  14      422.91      402.97     16.92 o 
 -10   4  14     1603.18     1476.42     32.23 o 
  -8   4  14      954.53      950.76     36.56 o 
  -6   4  14      213.54      192.15     16.24 o 
  -4   4  14      209.53      197.15     26.50 o 
  -2   4  14      250.44      279.53     24.29 o 
   0   4  14        5.41       12.33      7.79 o 
   2   4  14      266.29      302.91     21.41 o 
   4   4  14        4.77       -4.08      6.57 o 
   6   4  14       20.00       -1.86      7.45 o 
   8   4  14       49.65       60.64     13.69 o 
  10   4  14       18.10       23.75     12.02 o 
 -19   5  14      120.38      157.82     14.34 o 
 -17   5  14      589.63      576.63     21.79 o 
 -15   5  14      419.52      471.84     52.25 o 
 -13   5  14        3.59        5.11     12.06 o 
 -11   5  14      136.66      149.21     15.39 o 
  -9   5  14      151.83      163.32     16.02 o 
  -7   5  14        7.58        5.06      7.41 o 
  -5   5  14      200.07      224.54     21.33 o 
  -3   5  14      968.34      984.51     35.64 o 
  -1   5  14      457.76      521.29     27.76 o 
   1   5  14     1206.17     1176.10     49.63 o 
   3   5  14       33.15       24.89     10.06 o 
   5   5  14       52.20       55.29     13.42 o 
   7   5  14        0.43        3.62     13.89 o 
 -16   6  14        1.06      -14.53     15.04 o 
 -14   6  14      103.77       89.45     25.72 o 
 -12   6  14       23.53       54.83     16.36 o 
 -10   6  14     1582.17     1468.76     43.98 o 
  -8   6  14     1585.56     1458.68     44.20 o 
  -6   6  14       10.68        7.98      8.84 o 
  -4   6  14      158.82      207.42     20.93 o 
  -2   6  14       36.97       28.38     10.64 o 
   0   6  14        3.83       -6.81      9.36 o 
   2   6  14      264.57      324.70     25.00 o 
   4   6  14       59.22       57.58     18.95 o 
   6   6  14       10.60        6.54     14.93 o 
 -11   7  14        0.62       -0.34     16.65 o 
  -9   7  14       44.97       61.00     15.63 o 
  -7   7  14        8.70       -3.11     12.43 o 
  -5   7  14        9.63       23.29     10.90 o 
  -3   7  14      163.17      164.18     38.52 o 
  -1   7  14       36.80       40.68     13.38 o 
   1   7  14      154.54      144.96     34.48 o 
 -23   1  15       55.90       78.02     18.91 o 
 -21   1  15      210.29      248.37     23.37 o 
 -19   1  15       72.92       70.80     11.03 o 
 -17   1  15      360.32      379.27     26.10 o 
 -15   1  15      156.81      145.33     11.72 o 
 -13   1  15      165.06      133.98     10.36 o 
 -11   1  15      392.84      394.95     15.06 o 
  -9   1  15      144.32      135.70     13.23 o 
  -7   1  15      152.51      148.99     13.11 o 
  -5   1  15     2145.70     1985.31     47.25 o 
  -3   1  15    13016.41    12613.02    174.27 o 
  -1   1  15      441.44      452.40     22.19 o 
   1   1  15       23.14       27.56      5.63 o 
   3   1  15       51.12       41.32      6.63 o 
   5   1  15      371.07      322.27     14.09 o 
   7   1  15       13.42        5.22      5.46 o 
   9   1  15        2.05       -6.54      7.47 o 
  11   1  15       85.28       85.14     21.93 o 
 -22   2  15       95.09       86.80     16.62 o 
 -20   2  15       89.41      103.55     13.43 o 
 -18   2  15     1193.43     1186.21     32.74 o 
 -16   2  15      476.41      491.09     20.22 o 
 -14   2  15        7.20       -1.30      4.78 o 
 -12   2  15      532.05      505.77     18.04 o 
 -10   2  15      179.48      118.01     10.36 o 
  -8   2  15      460.96      442.12     17.36 o 
  -6   2  15      965.03     1047.21     25.78 o 
  -4   2  15      253.38      256.50     28.64 o 
  -2   2  15      628.97      642.19     20.54 o 
   0   2  15      551.22      506.23     18.53 o 
   2   2  15      507.95      516.33     23.16 o 
   4   2  15      417.74      344.14     14.32 o 
   6   2  15       44.29       30.56     11.63 o 
   8   2  15        0.12        2.14      7.79 o 
  10   2  15      104.48      101.62     22.62 o 
 -21   3  15        0.01       -8.26      8.00 o 
 -19   3  15      484.82      533.40     23.25 o 
 -17   3  15      995.82     1006.16     30.24 o 
 -15   3  15      400.07      466.74     29.73 o 
 -13   3  15      127.51      115.36      9.37 o 
 -11   3  15       20.92       28.21      6.76 o 
  -9   3  15      103.05      112.25     10.17 o 
  -7   3  15       18.96       22.36      6.56 o 
  -5   3  15       34.36       26.01      6.60 o 
  -3   3  15     1833.51     1808.98     48.22 o 
  -1   3  15     1345.30     1295.18     76.70 o 
   1   3  15     1088.27     1044.22     40.13 o 
   3   3  15      376.07      321.81     21.90 o 
   5   3  15       42.95       33.74      8.22 o 
   7   3  15       28.51       36.33      9.16 o 
   9   3  15        0.13        4.10      8.95 o 
 -20   4  15      297.16      357.00     26.36 o 
 -18   4  15      693.68      701.11     26.56 o 
 -16   4  15      266.86      264.40     18.52 o 
 -14   4  15      209.63      195.30     17.90 o 
 -12   4  15      189.72      191.75     13.42 o 
 -10   4  15      124.53       93.38     10.12 o 
  -8   4  15       33.67       47.31      7.96 o 
  -6   4  15       91.22       86.08     12.73 o 
  -4   4  15      196.57      178.85     23.68 o 
  -2   4  15      173.07      182.98     17.21 o 
   0   4  15     1497.75     1410.58     43.71 o 
   2   4  15       49.91       35.07     11.80 o 
   4   4  15       10.50        8.84      8.84 o 
   6   4  15       17.67       12.70      9.76 o 
   8   4  15       70.19      100.74     17.14 o 
 -17   5  15       40.64       35.97     11.22 o 
 -15   5  15        7.61        4.13     12.17 o 
 -13   5  15       14.24       11.20     12.63 o 
 -11   5  15      285.70      230.68     18.45 o 
  -9   5  15      143.98      134.22     23.40 o 
  -7   5  15      204.84      193.46     17.80 o 
  -5   5  15      358.12      330.88     22.10 o 
  -3   5  15      396.18      327.26     22.55 o 
  -1   5  15     1679.59     1786.25     51.54 o 
   1   5  15        0.11        9.53      8.52 o 
   3   5  15      114.48      158.21     22.99 o 
   5   5  15       11.98       10.47      9.93 o 
   7   5  15        8.42       15.16     15.39 o 
 -16   6  15        4.03       22.91     19.18 o 
 -14   6  15       30.41       46.45     13.97 o 
 -12   6  15       42.13       55.35     17.51 o 
 -10   6  15       37.87       24.16     10.59 o 
  -8   6  15        5.79        6.69     17.60 o 
  -6   6  15       43.45       57.59     13.31 o 
  -4   6  15      459.71      436.97     36.28 o 
  -2   6  15        4.18       12.66      9.74 o 
   0   6  15      330.63      331.14     24.97 o 
   2   6  15        0.11        7.39      9.65 o 
   4   6  15       25.69       14.63     11.60 o 
 -11   7  15      130.37      114.77     29.85 o 
  -9   7  15        1.71       -6.50     10.49 o 
  -7   7  15       62.06       68.21     14.77 o 
  -5   7  15        4.93        9.45     10.27 o 
  -3   7  15       11.41       15.71     23.45 o 
  -1   7  15       11.33        8.94     10.96 o 
 -22   0  16       14.53       23.14     17.86 o 
 -20   0  16      122.24      117.41     25.26 o 
 -18   0  16      294.88      328.80     33.70 o 
 -16   0  16     1105.47     1105.87     54.83 o 
 -14   0  16     1239.61     1122.41     52.30 o 
 -12   0  16       41.11       30.89     13.38 o 
 -10   0  16       75.47       89.85     16.82 o 
  -8   0  16       55.79       42.66     13.89 o 
  -6   0  16      338.27      318.75     25.32 o 
  -4   0  16     2034.36     2112.99     68.44 o 
  -2   0  16      218.37      251.18     24.29 o 
   0   0  16      335.80      285.05     26.12 o 
   2   0  16       55.06       43.00     13.43 o 
   4   0  16        5.31       11.35      7.48 o 
   6   0  16     1686.31     1447.95     43.35 o 
   8   0  16      574.37      467.05     33.59 o 
 -21   1  16       20.34        9.82     16.45 o 
 -19   1  16       11.40       12.60     10.22 o 
 -17   1  16       26.96       21.38     10.24 o 
 -15   1  16        4.13        7.98      8.44 o 
 -13   1  16       19.35       12.25      9.93 o 
 -11   1  16       20.54       38.94     10.97 o 
  -9   1  16        4.59        0.27      6.69 o 
  -7   1  16        3.44        0.56      6.21 o 
  -5   1  16       73.24       97.59     11.98 o 
  -3   1  16      584.62      656.48     25.78 o 
  -1   1  16     4109.87     4198.03     63.00 o 
   1   1  16      284.69      266.12     14.97 o 
   3   1  16      178.25      176.03     13.01 o 
   5   1  16        1.74        3.98      5.89 o 
   7   1  16        6.58        2.37      6.09 o 
 -22   2  16        7.36        5.39     12.23 o 
 -20   2  16      322.59      311.08     25.01 o 
 -18   2  16     1845.28     1880.27     42.17 o 
 -16   2  16       67.80       87.16     10.67 o 
 -14   2  16       77.31       67.69      7.99 o 
 -12   2  16     1251.56     1119.53     28.49 o 
 -10   2  16      612.10      490.08     22.67 o 
  -8   2  16      387.46      401.46     16.68 o 
  -6   2  16       14.64       13.73      5.98 o 
  -4   2  16     1211.78     1290.96     30.17 o 
  -2   2  16     1903.64     1897.06     37.97 o 
   0   2  16        6.08        1.81      5.65 o 
   2   2  16      624.85      579.99     17.83 o 
   4   2  16      101.82       97.05      9.41 o 
   6   2  16      456.98      393.99     19.88 o 
   8   2  16      101.70       82.72     14.41 o 
  10   2  16      318.12      328.34     35.83 o 
 -21   3  16       14.15       10.99     10.32 o 
 -19   3  16     1915.93     2003.31     45.65 o 
 -17   3  16      497.26      501.55     21.67 o 
 -15   3  16       14.53        7.02      7.21 o 
 -13   3  16       34.76       39.87     12.70 o 
 -11   3  16       36.70       31.76      7.56 o 
  -9   3  16      753.74      681.63     21.89 o 
  -7   3  16      342.67      338.00     19.63 o 
  -5   3  16     1523.37     1492.78     32.62 o 
  -3   3  16      221.35      221.63     13.53 o 
  -1   3  16     2602.58     2506.04     59.36 o 
   1   3  16        0.68       -6.39      6.30 o 
   3   3  16       83.43      104.59     19.89 o 
   5   3  16       81.78       74.81     11.15 o 
   7   3  16      445.36      500.25     23.35 o 
   9   3  16      144.14      223.68     23.60 o 
 -20   4  16      734.33      814.92     32.08 o 
 -18   4  16      147.29      189.93     16.48 o 
 -16   4  16      136.71      150.06     14.23 o 
 -14   4  16        6.25        9.79      7.04 o 
 -12   4  16       53.27       38.08      8.60 o 
 -10   4  16      782.62      716.66     23.08 o 
  -8   4  16      200.54      147.97     15.51 o 
  -6   4  16      972.97      938.79     72.63 o 
  -4   4  16       32.58       21.04      9.26 o 
  -2   4  16        2.07       -0.21      7.10 o 
   0   4  16      352.12      370.90     24.17 o 
   2   4  16        0.02       -6.84      7.25 o 
   4   4  16      545.53      550.09     69.99 o 
   6   4  16       78.44      105.55     19.67 o 
   8   4  16       51.07       53.94     14.17 o 
 -17   5  16      345.40      394.36     37.43 o 
 -15   5  16       64.59       44.61     18.20 o 
 -13   5  16        1.10        1.60      8.55 o 
 -11   5  16       23.64       36.04     16.33 o 
  -9   5  16      133.03       99.80     14.98 o 
  -7   5  16       71.24       48.65     11.46 o 
  -5   5  16      106.85      143.95     18.20 o 
  -3   5  16      795.38      818.42     34.37 o 
  -1   5  16      834.31      837.66     46.22 o 
   1   5  16       14.74        7.54      8.81 o 
   3   5  16      121.37      147.93     19.43 o 
   5   5  16      221.98      249.02     24.13 o 
 -14   6  16      165.13      204.79     28.71 o 
 -12   6  16      534.28      572.99     29.06 o 
 -10   6  16      236.00      222.05     20.44 o 
  -8   6  16       33.78       29.88     11.52 o 
  -6   6  16       36.65       38.37     11.91 o 
  -4   6  16      465.88      557.61     36.51 o 
  -2   6  16      592.52      612.99     31.97 o 
   0   6  16       20.46       17.13     10.84 o 
   2   6  16        3.18       15.33     11.16 o 
  -9   7  16        3.02        4.02     15.56 o 
  -7   7  16      132.15      145.86     18.99 o 
  -5   7  16        3.34       14.20     15.82 o 
  -3   7  16      143.24      196.98     21.56 o 
 -21   1  17      114.36      123.68     19.06 o 
 -19   1  17      491.75      533.42     29.60 o 
 -17   1  17      250.51      249.02     21.30 o 
 -15   1  17      619.88      617.60     28.38 o 
 -13   1  17       28.93       27.81      9.71 o 
 -11   1  17       60.05       51.56     12.49 o 
  -9   1  17       91.59       79.50     11.93 o 
  -7   1  17      843.51      796.27     28.49 o 
  -5   1  17     1086.55     1069.94     33.56 o 
  -3   1  17    14592.23    14312.13    198.59 o 
  -1   1  17      747.58      720.25     23.18 o 
   1   1  17      340.37      315.05     16.74 o 
   3   1  17      102.60      127.28     12.15 o 
   5   1  17      295.70      291.78     33.87 o 
   7   1  17       27.30       55.30     14.81 o 
 -22   2  17      148.45      167.02     21.86 o 
 -20   2  17     1029.45     1063.28     42.39 o 
 -18   2  17      937.21      883.33     36.59 o 
 -16   2  17        0.25        8.82     16.65 o 
 -14   2  17        3.87        0.94      5.95 o 
 -12   2  17      112.03       90.56     12.10 o 
 -10   2  17      951.11      786.40     41.10 o 
  -8   2  17      351.31      346.31     27.09 o 
  -6   2  17       31.14       55.55      8.65 o 
  -4   2  17      692.56      671.24     22.10 o 
  -2   2  17      256.61      243.60     14.58 o 
   0   2  17       79.91       82.99     10.17 o 
   2   2  17       11.06       18.72      7.16 o 
   4   2  17      511.96      413.81     30.23 o 
   6   2  17      164.59      148.07     32.81 o 
   8   2  17       10.14       27.56     16.02 o 
 -21   3  17       57.90       65.84     16.07 o 
 -19   3  17        1.43       11.35     10.94 o 
 -17   3  17        9.81       11.87      8.61 o 
 -15   3  17       12.19        9.46      6.43 o 
 -13   3  17        7.76        9.19      6.66 o 
 -11   3  17       44.31       30.56      8.27 o 
  -9   3  17       83.20       90.40     10.34 o 
  -7   3  17     1025.45      959.91     26.42 o 
  -5   3  17     1439.79     1410.25     35.59 o 
  -3   3  17      184.18      185.47     25.38 o 
  -1   3  17      478.51      441.23     26.90 o 
   1   3  17       99.89      106.85     15.17 o 
   3   3  17       46.40       82.09     14.54 o 
   5   3  17        2.80        3.71      7.22 o 
   7   3  17        1.96        0.64      7.50 o 
 -18   4  17     1200.68     1217.53     38.84 o 
 -16   4  17       38.81       44.54     13.03 o 
 -14   4  17       64.32       69.78     10.53 o 
 -12   4  17        7.73       13.40      7.11 o 
 -10   4  17     1135.67      951.12     34.86 o 
  -8   4  17       40.51       21.98      8.80 o 
  -6   4  17      144.09      161.72     17.01 o 
  -4   4  17        8.20       10.72     11.83 o 
  -2   4  17       32.55       41.57     12.04 o 
   0   4  17      103.98      101.30     15.52 o 
   2   4  17        5.64       -9.67      9.85 o 
   4   4  17      440.04      411.78     43.63 o 
   6   4  17       46.62       20.93     11.09 o 
 -17   5  17       63.74      117.01     25.03 o 
 -15   5  17        1.75       -4.08     12.34 o 
 -13   5  17       63.50       80.64     14.16 o 
 -11   5  17       27.13       22.15     10.24 o 
  -9   5  17      318.56      268.40     21.58 o 
  -7   5  17       27.78       27.65     13.55 o 
  -5   5  17      495.82      505.85     28.18 o 
  -3   5  17       96.19      120.20     16.89 o 
  -1   5  17       17.58       32.72     11.57 o 
   1   5  17       21.28       25.16     11.10 o 
   3   5  17      520.77      545.44     34.10 o 
   5   5  17      216.61      274.50     25.93 o 
 -14   6  17       40.21       64.70     20.32 o 
 -12   6  17       60.91       94.87     16.07 o 
 -10   6  17        1.23        1.76      8.44 o 
  -8   6  17      239.00      218.49     20.89 o 
  -6   6  17      195.74      175.15     19.64 o 
  -4   6  17       37.43       13.91     10.39 o 
  -2   6  17      200.41      171.80     20.40 o 
   0   6  17       22.76       36.21     12.97 o 
 -22   0  18      525.39      566.08     49.26 o 
 -20   0  18      102.40      126.54     27.39 o 
 -18   0  18        1.86       -8.38     11.65 o 
 -16   0  18        5.45       -6.09     11.94 o 
 -14   0  18     1518.87     1346.49     59.25 o 
 -12   0  18     3731.68     3122.76     93.41 o 
 -10   0  18        0.04       -4.88      8.50 o 
  -8   0  18     2295.06     2328.86     75.90 o 
  -6   0  18     1170.70     1118.73     50.01 o 
  -4   0  18      672.80      721.27     40.53 o 
  -2   0  18      780.35      740.67     41.05 o 
   0   0  18       99.27      119.24     20.38 o 
   2   0  18        3.73       -9.76      6.51 o 
   4   0  18      168.69      134.57     19.41 o 
   6   0  18        0.04        9.14      8.83 o 
 -21   1  18        9.99        9.19     11.74 o 
 -19   1  18      486.71      545.04     30.20 o 
 -17   1  18      344.82      314.73     23.34 o 
 -15   1  18        5.53        2.97      8.08 o 
 -13   1  18       26.21       18.91      9.25 o 
 -11   1  18       36.03       29.60      9.76 o 
  -9   1  18        4.04       -2.57      7.72 o 
  -7   1  18       69.62       83.65     16.36 o 
  -5   1  18     2268.59     2161.17     51.57 o 
  -1   1  18       21.32       36.99      8.07 o 
   1   1  18       17.17       21.77      7.85 o 
   3   1  18      177.26      146.75     13.30 o 
   5   1  18       26.75       34.48      7.77 o 
   7   1  18        3.11        5.16      9.23 o 
 -20   2  18        1.58       -1.83     10.22 o 
 -18   2  18      162.77      158.49     22.88 o 
 -16   2  18      111.56      118.14     13.88 o 
 -14   2  18      589.53      531.45     21.18 o 
 -12   2  18      824.69      735.06     51.24 o 
 -10   2  18        2.25       15.59      6.52 o 
  -8   2  18       63.29       57.81      9.06 o 
  -6   2  18      214.29      240.35     14.71 o 
  -4   2  18      264.42      270.21     32.79 o 
  -2   2  18      141.04      148.11     20.58 o 
   0   2  18      201.07      192.69     14.12 o 
   2   2  18       25.29       26.52     10.45 o 
   4   2  18      274.25      258.52     21.73 o 
   6   2  18       93.46       79.64     15.37 o 
   8   2  18      295.08      370.88     36.46 o 
 -19   3  18      227.88      295.86     25.15 o 
 -17   3  18      207.59      228.37     27.47 o 
 -15   3  18        0.45       -0.55      6.83 o 
 -13   3  18      285.47      243.03     15.44 o 
 -11   3  18      179.64      164.84     13.40 o 
  -9   3  18       26.09       23.66      7.34 o 
  -7   3  18      617.66      604.07     21.71 o 
  -5   3  18     2096.72     2021.24     41.24 o 
  -3   3  18      209.60      206.68     19.02 o 
  -1   3  18      113.62      125.32     15.86 o 
   1   3  18      320.76      358.29     24.55 o 
   3   3  18       63.07       83.95     15.39 o 
   5   3  18       66.18       67.56     14.77 o 
   7   3  18      486.99      496.49     31.71 o 
 -18   4  18      387.81      396.77     27.54 o 
 -16   4  18       27.93       40.42     12.70 o 
 -14   4  18      104.08      104.34     12.19 o 
 -12   4  18        0.00       -1.00      7.97 o 
 -10   4  18      352.24      315.29     22.19 o 
  -8   4  18      366.49      309.02     22.34 o 
  -6   4  18       38.95       29.10     17.05 o 
  -4   4  18      389.78      442.08     30.06 o 
  -2   4  18      101.15      130.89     17.35 o 
   0   4  18       73.34       63.01     13.81 o 
   2   4  18     1048.80     1170.93     66.34 o 
   4   4  18      464.35      461.18     30.09 o 
 -15   5  18      132.73      195.14     28.99 o 
 -13   5  18        9.68        8.63     10.42 o 
 -11   5  18       50.83       70.29     14.41 o 
  -9   5  18      300.94      289.64     22.79 o 
  -7   5  18     1164.03     1133.15     62.09 o 
  -5   5  18      101.54      134.09     17.64 o 
  -3   5  18      273.36      298.30     26.67 o 
  -1   5  18       54.07       42.26     32.75 o 
   1   5  18       23.59       40.79     13.29 o 
   3   5  18       98.57      107.43     18.63 o 
 -12   6  18       42.12       76.79     15.47 o 
 -10   6  18        2.30       -2.74     10.18 o 
  -8   6  18       19.06       31.71     12.37 o 
  -6   6  18      219.39      232.26     22.55 o 
  -4   6  18       76.93       91.90     17.65 o 
  -2   6  18        2.56        6.14     10.71 o 
 -21   1  19       65.37       93.60     20.81 o 
 -19   1  19       84.26      143.59     21.82 o 
 -17   1  19        0.84        8.78     11.05 o 
 -15   1  19      155.05      122.86     16.45 o 
 -13   1  19      162.45      132.40     15.98 o 
 -11   1  19       71.25       43.47     10.72 o 
  -9   1  19       63.17       42.98     10.48 o 
  -7   1  19       88.34      101.50     13.47 o 
  -5   1  19     3512.27     3390.19     69.80 o 
  -3   1  19      386.87      386.00     19.33 o 
  -1   1  19       45.59       64.25      9.91 o 
   1   1  19       16.61       24.76      8.14 o 
   3   1  19       11.71       29.66      9.57 o 
   5   1  19       59.84      107.04     11.53 o 
   7   1  19      156.58      250.29     32.75 o 
 -20   2  19       40.04       58.09     22.42 o 
 -18   2  19        1.88       -7.84      9.16 o 
 -16   2  19      174.62      233.96     26.32 o 
 -14   2  19      431.05      391.37     36.20 o 
 -12   2  19      245.95      210.36     21.49 o 
 -10   2  19        9.05        8.95      6.48 o 
  -8   2  19       78.23       80.65     10.56 o 
  -6   2  19       48.36       28.93      8.09 o 
  -4   2  19     1245.58     1245.41     44.09 o 
  -2   2  19      307.23      305.32     17.21 o 
   0   2  19      104.41      111.75     14.74 o 
   2   2  19        3.77       -5.26      7.52 o 
   4   2  19        3.08        2.02      9.29 o 
   6   2  19       74.47       79.44     16.12 o 
 -19   3  19      544.16      701.91     34.85 o 
 -17   3  19       87.26       89.76     15.89 o 
 -15   3  19       97.66       82.79     11.52 o 
 -13   3  19       19.64       34.98      8.92 o 
 -11   3  19      151.42      133.62     12.87 o 
  -9   3  19        3.32        0.41      6.36 o 
  -7   3  19     1239.05     1211.52     40.12 o 
  -5   3  19     2169.83     2189.56     57.34 o 
  -3   3  19      145.57      126.19     16.70 o 
  -1   3  19       64.91       71.46     14.00 o 
   1   3  19       31.12       39.59     12.11 o 
   3   3  19        3.19        8.05      9.70 o 
   5   3  19        0.00       -6.15      9.52 o 
 -18   4  19      258.46      322.00     26.14 o 
 -16   4  19       65.77       63.52     36.60 o 
 -14   4  19       64.01       89.85     11.95 o 
 -12   4  19      310.01      362.71     51.67 o 
 -10   4  19      292.49      259.22     35.19 o 
  -8   4  19      102.53       96.70     15.67 o 
  -6   4  19        5.02       28.32     10.51 o 
  -4   4  19       48.59       53.95     13.07 o 
  -2   4  19        1.91       -3.35      8.04 o 
   0   4  19       72.46      104.93     17.30 o 
   2   4  19        0.98       -2.60      9.12 o 
   4   4  19       95.85      154.42     27.73 o 
 -15   5  19      170.58      163.17     28.02 o 
 -13   5  19        0.09        2.78      9.53 o 
 -11   5  19       72.51       65.09     14.49 o 
  -9   5  19       10.38       20.67     11.35 o 
  -7   5  19     1560.54     1448.75     71.08 o 
  -5   5  19        1.73        8.41      9.52 o 
  -3   5  19        2.77        5.80      9.66 o 
  -1   5  19      103.98      168.20     20.95 o 
   1   5  19      113.01      132.43     33.13 o 
  -8   6  19       16.69       27.56     12.79 o 
  -6   6  19      305.54      350.47     33.79 o 
 -20   0  20        6.62        5.80     15.85 o 
 -18   0  20       96.29       92.32     23.54 o 
 -16   0  20      159.99      118.50     23.37 o 
 -14   0  20      722.15      589.79     41.11 o 
 -12   0  20      302.55      207.49     25.95 o 
 -10   0  20      819.61      827.77     45.36 o 
  -8   0  20     1399.95     1425.60     60.63 o 
  -6   0  20     4008.88     3831.17    109.03 o 
  -4   0  20     1740.67     1717.20     67.69 o 
  -2   0  20       20.99       31.63     15.04 o 
   0   0  20      330.79      366.52     33.53 o 
   2   0  20       74.63       94.04     15.13 o 
   4   0  20      229.35      251.32     22.47 o 
   6   0  20       37.41       70.44     21.39 o 
 -19   1  20       14.37       34.61     13.02 o 
 -17   1  20      323.33      309.98     23.93 o 
 -15   1  20        6.41       10.97      8.92 o 
 -13   1  20        0.04       -9.31     11.02 o 
 -11   1  20      189.96      149.00     16.26 o 
  -9   1  20        0.00       12.09      8.27 o 
  -7   1  20      210.62      239.68     31.03 o 
  -5   1  20      676.74      681.17     29.46 o 
  -3   1  20       54.68       54.08      9.66 o 
  -1   1  20       23.05       26.64      8.19 o 
   1   1  20        0.66        6.43      6.91 o 
   3   1  20       34.15       62.97     11.16 o 
   5   1  20       90.23      178.95     14.25 o 
 -20   2  20        4.42       13.10     11.69 o 
 -18   2  20        6.33        2.83     10.09 o 
 -16   2  20      296.06      285.73     21.64 o 
 -14   2  20      878.73      897.63     28.76 o 
 -12   2  20       18.14       16.45      7.60 o 
 -10   2  20       45.25       54.45      9.62 o 
  -8   2  20        0.73        0.41      6.25 o 
  -6   2  20        8.17       21.40     10.79 o 
  -4   2  20       35.74       23.35      7.99 o 
  -2   2  20      203.76      230.83     15.95 o 
   0   2  20      766.78      778.11     36.51 o 
   2   2  20      507.34      664.26     33.37 o 
   4   2  20      144.70      171.96     57.56 o 
 -17   3  20        7.11       13.49     16.48 o 
 -15   3  20        0.59        7.54      7.68 o 
 -13   3  20     1089.84     1175.48     39.68 o 
 -11   3  20      995.69      842.83     27.56 o 
  -9   3  20        0.63       -4.55      6.23 o 
  -7   3  20      726.38      769.79     33.47 o 
  -5   3  20     1477.53     1452.40     46.84 o 
  -3   3  20       92.95      158.34     39.04 o 
  -1   3  20      137.85      148.88     18.55 o 
   1   3  20       45.72       65.82     14.69 o 
   3   3  20      209.95      181.35     21.67 o 
 -16   4  20      289.28      284.02     26.58 o 
 -14   4  20       25.12       24.78     16.08 o 
 -12   4  20       25.79       13.86     10.34 o 
 -10   4  20        7.15       13.11      9.64 o 
  -8   4  20      126.62      141.49     25.92 o 
  -6   4  20      154.95      153.83     18.76 o 
  -4   4  20       24.35       28.66     11.13 o 
  -2   4  20      307.47      366.69     49.20 o 
   0   4  20       16.29       35.75     12.73 o 
   2   4  20      400.18      530.51     33.23 o 
 -13   5  20       46.39       24.33     11.89 o 
 -11   5  20        8.88       11.16     10.64 o 
  -9   5  20      427.31      378.96     27.06 o 
  -7   5  20     1064.52     1132.38     43.62 o 
  -5   5  20     1275.00     1409.15    102.02 o 
  -3   5  20        1.06        9.58     11.60 o 
 -19   1  21       38.37       52.25     14.79 o 
 -17   1  21       49.89       36.22     12.87 o 
 -15   1  21       79.57       99.18     21.90 o 
 -13   1  21      555.04      442.59     25.29 o 
 -11   1  21      771.98      664.04     36.49 o 
  -9   1  21     1329.78     1219.23     40.31 o 
  -7   1  21      257.44      226.20     35.62 o 
  -5   1  21       32.35       36.38      9.10 o 
  -3   1  21       19.78       10.82      7.16 o 
  -1   1  21      342.49      406.26     36.50 o 
   1   1  21      480.61      512.80     31.10 o 
   3   1  21       52.44       47.35      9.27 o 
 -18   2  21        0.07        8.65     11.30 o 
 -16   2  21        1.44       14.26      8.68 o 
 -14   2  21      412.06      385.68     20.65 o 
 -12   2  21      126.96      123.05     12.96 o 
 -10   2  21       24.05       16.88      7.74 o 
  -8   2  21      279.31      273.08     19.47 o 
  -6   2  21      174.24      168.47     14.56 o 
  -4   2  21      487.95      503.82     22.28 o 
  -2   2  21        3.05       10.99      9.43 o 
   0   2  21      263.28      323.59     25.17 o 
   2   2  21      353.84      423.39     30.31 o 
 -17   3  21        0.03       -8.27     16.71 o 
 -15   3  21        9.64       11.45      8.33 o 
 -13   3  21        1.35        9.64      7.88 o 
 -11   3  21        0.31       -4.96      6.62 o 
  -9   3  21       24.12       49.65     12.46 o 
  -7   3  21       90.24       83.50     14.98 o 
  -5   3  21      154.09      164.74     25.69 o 
  -3   3  21       19.20       10.98      9.74 o 
  -1   3  21       11.20       23.14     10.85 o 
   1   3  21        7.32        9.18     10.25 o 
 -14   4  21      424.12      409.11     27.36 o 
 -12   4  21      348.01      386.79     30.26 o 
 -10   4  21        0.59       -4.89      9.24 o 
  -8   4  21      168.05      187.91     20.35 o 
  -6   4  21        4.19       14.32     10.40 o 
  -4   4  21      222.39      302.36     25.39 o 
  -2   4  21      137.36      120.75     18.82 o 
   0   4  21      109.07      131.24     22.82 o 
  -9   5  21       36.27       19.86     11.90 o 
  -7   5  21      771.87      739.83     36.61 o 
  -5   5  21        8.75       -0.90     10.35 o 
 -18   0  22      129.69      117.98     26.98 o 
 -16   0  22       29.02       30.43     15.79 o 
 -14   0  22       71.00       50.92     18.37 o 
 -12   0  22      149.53      110.40     21.87 o 
 -10   0  22       10.30        3.96     11.37 o 
  -8   0  22      431.44      417.62     36.57 o 
  -6   0  22       27.14       41.57     17.68 o 
  -4   0  22      165.90      139.91     24.34 o 
  -2   0  22      891.99      971.70     53.85 o 
   0   0  22     1147.69     1439.36     56.84 o 
   2   0  22       11.82       26.45     11.53 o 
 -17   1  22        6.49       -2.62      9.91 o 
 -15   1  22       64.64       28.28     11.80 o 
 -13   1  22      700.57      656.74     43.58 o 
 -11   1  22      653.13      625.97     54.11 o 
  -9   1  22       62.62       43.98     12.52 o 
  -7   1  22      322.87      343.65     23.32 o 
  -5   1  22       93.04       82.54     11.87 o 
  -3   1  22       55.90       77.23     11.84 o 
  -1   1  22       58.80       57.49     24.90 o 
   1   1  22       87.46      122.36     14.50 o 
 -16   2  22        3.93       -7.45      7.42 o 
 -14   2  22       92.72      100.32     12.97 o 
 -12   2  22       80.10       93.58     12.18 o 
 -10   2  22      243.72      218.77     16.45 o 
  -8   2  22       34.37       62.80     11.08 o 
  -6   2  22       17.84       18.86      8.24 o 
  -4   2  22        6.94       10.68      7.90 o 
  -2   2  22      626.91      677.36     36.46 o 
   0   2  22      410.03      535.70     41.45 o 
 -15   3  22      158.64      120.83     14.35 o 
 -13   3  22        1.09        3.22      7.67 o 
 -11   3  22        0.00        8.69      9.56 o 
  -9   3  22       84.80      109.80     16.86 o 
  -7   3  22       65.33       79.38     15.08 o 
  -5   3  22      713.91      731.78     35.12 o 
  -3   3  22       36.89       32.28     12.48 o 
  -1   3  22      167.93      151.20     20.52 o 
 -12   4  22       21.00       16.31     12.27 o 
 -10   4  22       15.46       25.24     11.35 o 
  -8   4  22        0.16       -1.06      9.43 o 
  -6   4  22      626.77      639.22     34.00 o 
  -4   4  22        7.47       23.78     19.72 o 
 -17   1  23       26.30       28.52     12.53 o 
 -15   1  23        1.17        8.08     10.09 o 
 -13   1  23      109.84       92.04     16.25 o 
 -11   1  23       92.00       94.42     15.47 o 
  -9   1  23      888.60      959.36     72.25 o 
  -7   1  23       29.17       19.87      8.57 o 
  -5   1  23       15.20       17.46      8.46 o 
  -3   1  23       48.59       46.87     10.49 o 
  -1   1  23      242.33      299.60     20.32 o 
 -16   2  23      163.77      218.00     17.85 o 
 -14   2  23       40.09       64.84     11.80 o 
 -12   2  23        2.77        1.14      7.49 o 
 -10   2  23        0.16       -4.91      6.67 o 
  -8   2  23      172.81      188.46     18.98 o 
  -6   2  23       12.94       12.32      8.13 o 
  -4   2  23      144.76      134.52     19.39 o 
  -2   2  23       14.54       27.20     12.29 o 
 -13   3  23       17.89        9.84     13.35 o 
 -11   3  23        6.00        6.04      9.77 o 
  -9   3  23        8.59       20.52     11.91 o 
  -7   3  23      243.82      264.77     24.20 o 
  -5   3  23      149.80      183.37     21.59 o 
  -3   3  23      144.33      179.88     79.66 o 
 -14   0  24      576.30      571.14     44.38 o 
 -12   0  24     1734.81     1693.20     74.23 o 
 -10   0  24     1475.48     1477.10     68.49 o 
  -8   0  24       17.68       22.85     15.96 o 
  -6   0  24       35.98       18.66     14.75 o 
  -4   0  24      149.63      133.83     25.49 o 
  -2   0  24      140.14      161.89     20.62 o 
 -15   1  24      126.17      109.37     32.70 o 
 -13   1  24      188.24      208.87     21.31 o 
 -11   1  24      313.01      310.82     43.37 o 
  -9   1  24      268.87      315.53     20.25 o 
  -7   1  24       68.90       98.41     14.20 o 
  -5   1  24       50.32       43.83     13.90 o 
  -3   1  24        2.57        5.46      8.57 o 
 -12   2  24       14.01       13.38      8.81 o 
 -10   2  24       46.05       56.13     11.45 o 
  -8   2  24       58.09       58.08     11.68 o 
  -6   2  24        4.25       11.25     10.69 o 
  -4   2  24       84.02      110.86     18.81 o 
 -11   1  25       15.20       40.53     11.17 o 
  -9   1  25      614.81      755.45     29.39 o 
  -7   1  25      333.24      386.48     22.92 o 
                                                 
